# Supplementary material for: 4-Hydroxy­phenyl 4-fluoro­benzoate
Source: Acta Crystallogr Sect E Struct Rep Online. 2009 Jan 8;65(Pt 2):o252. doi: 10.1107/S1600536809000129 (PMC2968377; doi:10.1107/S1600536809000129)
Supplement: Supplementary file 1 [file e-65-0o252-sup1.cif]

##############################################################################
###                                                                        ###
###        Electronic paper (Acta Crystallographica Section E)             ###
###                                                                        ###
##############################################################################
#                                                                            #
# This CIF contains the data in a paper accepted for publication in Acta     #
# Crystallographica Section E. It conforms to the requirements of Notes      #
# for Authors for Section E, and has been peer reviewed under the auspices   #
# of the IUCr Commission on Journals.                                        #
#                                                                            #
# Full details of the Crystallographic Information File format               #
# are given in the paper "The Crystallographic Information File (CIF):       #
# a New Standard Archive File for Crystallography" by S. R. Hall, F. H.      #
# Allen and I. D. Brown [Acta Cryst. (1991), A47, 655-685].                  #
#                                                                            #
# The current version of the core CIF dictionary is obtainable from          #
# ftp://ftp.iucr.org/pub/cif_core.dic. The current version number is 2.4.    #
#                                                                            #
# Software is freely available for graphical display of the structure(s) in  #
# this CIF.  For information consult the CIF home page http://www.iucr.org/  #
# cif/home.html                                                              #
#                                                                            #
# This file may be used for bona fide research purposes within the           #
# scientific community so long as proper attribution is given to the journal # 
# article from which it was obtained.                                        #
#                                                                            #
##############################################################################
                                             
data_global
_audit_creation_method     'WinGX routine CIF_UPDATE'
_audit_conform_dict_name     cif_core.dic
_audit_conform_dict_version     2.3
_journal_date_recd_electronic     2008-12-16
_journal_date_accepted     2009-01-03
_journal_name_full     'Acta Crystallographica, Section E'
_journal_year     2009
_journal_volume     65
_journal_issue      2
_journal_page_first     o252
_journal_page_last     o252
_journal_paper_category     QO
_journal_coeditor_code     BH2214
_publ_contact_author_name     'Prof. Sung Kwon Kang'
_publ_contact_author_address
;
Department of Chemistry
Chungnam National University
Daejeon 305-764
Korea
;
_publ_contact_author_email     skkang@cnu.ac.kr
_publ_contact_author_fax     '82(42)8218896'
_publ_contact_author_phone     '82(42)8216552'
_publ_section_title
;
4-Hydroxyphenyl 4-fluorobenzoate
;
loop_
    _publ_author_name
    _publ_author_address
    "You, Hyon Pil"
;
Department of Chemistry
Chungnam National University
Daejeon 305-764
Republic of Korea
;
    "Lee, You-Soon"
;
Department of Chemistry
Chungnam National University
Daejeon 305-764
Republic of Korea
;
    "Han, Byung Hee"
;
Department of Chemistry
Chungnam National University
Daejeon 305-764
Republic of Korea
;
    "Kang, Sung Kwon"
;
Department of Chemistry
Chungnam National University
Daejeon 305-764
Republic of Korea
;
    "Sung, Chang Keun"
;
Department of  Food Science and Technology
Chungnam National University
Daejeon 305-764
Republic of Korea
;
data_I
_audit_creation_method     'WinGX routine CIF_UPDATE'
_chemical_name_systematic
;
4-Hydroxyphenyl 4-fluorobenzoate
;
_chemical_formula_moiety     'C13 H9 F O3'
_chemical_formula_sum     'C13 H9 F O3'
_chemical_formula_iupac     'C13 H9 F O3'
_chemical_formula_weight     232.2
_chemical_melting_point     454
_symmetry_cell_setting     monoclinic
_symmetry_space_group_name_H-M     'P 21/c'
_symmetry_space_group_name_Hall     '-P 2ybc'
loop_
    _symmetry_equiv_pos_as_xyz
    'x, y, z'
    '-x, y+1/2, -z+1/2'
    '-x, -y, -z'
    'x, -y-1/2, z-1/2'
_cell_length_a     24.938(5)
_cell_length_b     5.4789(11)
_cell_length_c     7.6858(15)
_cell_angle_alpha     90
_cell_angle_beta     93.59(3)
_cell_angle_gamma     90
_cell_volume     1048.1(4)
_cell_formula_units_Z     4
_cell_measurement_reflns_used     3698
_cell_measurement_theta_min     2.45
_cell_measurement_theta_max     28.01
_cell_measurement_temperature     174(2)
_exptl_crystal_description     block
_exptl_crystal_colour     colourless
_exptl_crystal_size_max     0.12
_exptl_crystal_size_mid     0.09
_exptl_crystal_size_min     0.06
_exptl_crystal_density_diffrn     1.472
_exptl_crystal_density_method     'not measured'
_exptl_crystal_F_000     480
_exptl_absorpt_coefficient_mu     0.116
_exptl_absorpt_correction_type     none
_diffrn_ambient_temperature     174(2)
_diffrn_radiation_type     MoK\a
_diffrn_radiation_wavelength     0.71073
_diffrn_measurement_device_type     'Bruker SMART CCD area-detector'
_diffrn_measurement_method     '\f and \w'
_diffrn_reflns_number     10972
_diffrn_reflns_av_R_equivalents     0.0265
_diffrn_reflns_theta_min     0.82
_diffrn_reflns_theta_max     28.29
_diffrn_reflns_theta_full     28.29
_diffrn_measured_fraction_theta_max     0.997
_diffrn_measured_fraction_theta_full     0.997
_diffrn_reflns_limit_h_min     -31
_diffrn_reflns_limit_h_max     33
_diffrn_reflns_limit_k_min     -6
_diffrn_reflns_limit_k_max     7
_diffrn_reflns_limit_l_min     -10
_diffrn_reflns_limit_l_max     10
_reflns_number_total     2597
_reflns_number_gt     2054
_reflns_threshold_expression     I>2\s(I)
_refine_ls_structure_factor_coef     Fsqd
_refine_ls_matrix_type     full
_refine_ls_R_factor_gt     0.0408
_refine_ls_wR_factor_ref     0.1048
_refine_ls_goodness_of_fit_ref     1.048
_refine_ls_restrained_S_all     1.048
_refine_ls_number_reflns     2597
_refine_ls_number_parameters     158
_refine_ls_number_restraints     0
_refine_ls_number_constraints     0
_refine_ls_hydrogen_treatment     mixed
_refine_ls_weighting_scheme     calc
_refine_ls_weighting_details
          'calc w=1/[\s^2^(Fo^2^)+(0.0431P)^2^+0.436P] where P=(Fo^2^+2Fc^2^)/3'
_refine_ls_shift/su_max     0
_refine_diff_density_max     0.314
_refine_diff_density_min     -0.24
_refine_ls_extinction_method     none
loop_
    _atom_type_symbol
    _atom_type_description
    _atom_type_scat_dispersion_real
    _atom_type_scat_dispersion_imag
    _atom_type_scat_source
    C C 0.0033 0.0016 'International Tables Vol C Tables 4.2.6.8 and 6.1.1.4'
    H H 0 0 'International Tables Vol C Tables 4.2.6.8 and 6.1.1.4'
    O O 0.0106 0.006 'International Tables Vol C Tables 4.2.6.8 and 6.1.1.4'
    F F 0.0171 0.0103 'International Tables Vol C Tables 4.2.6.8 and 6.1.1.4'
_computing_data_collection     'SMART (Bruker, 2002)'
_computing_cell_refinement     'SAINT (Bruker, 2002)'
_computing_data_reduction     'SAINT (Bruker, 2002)'
_computing_structure_solution     'SHELXS97 (Sheldrick, 2008)'
_computing_structure_refinement     'SHELXL97 (Sheldrick, 2008)'
_computing_molecular_graphics     'ORTEP-3 for Windows (Farrugia, 1997)'
_computing_publication_material     'WinGX (Farrugia, 1999)'
loop_
    _atom_site_type_symbol
    _atom_site_label
    _atom_site_fract_x
    _atom_site_fract_y
    _atom_site_fract_z
    _atom_site_U_iso_or_equiv
    _atom_site_adp_type
    _atom_site_calc_flag
    _atom_site_refinement_flags
    _atom_site_occupancy
    _atom_site_disorder_assembly
    _atom_site_disorder_group
    C C1 0.17529(5) 0.4464(2) 0.47353(17) 0.0219(3) Uani d . 1 . .
    C C2 0.13428(5) 0.2841(3) 0.50782(18) 0.0249(3) Uani d . 1 . .
    H H2 0.1423 0.1423 0.5708 0.03 Uiso calc R 1 . .
    C C3 0.08163(6) 0.3318(3) 0.44905(19) 0.0275(3) Uani d . 1 . .
    H H3 0.0541 0.224 0.4711 0.033 Uiso calc R 1 . .
    C C4 0.07154(5) 0.5443(3) 0.35679(18) 0.0270(3) Uani d . 1 . .
    C C5 0.11101(6) 0.7093(3) 0.32085(18) 0.0278(3) Uani d . 1 . .
    H H5 0.1026 0.8508 0.2581 0.033 Uiso calc R 1 . .
    C C6 0.16347(6) 0.6597(3) 0.38026(17) 0.0250(3) Uani d . 1 . .
    H H6 0.1908 0.7688 0.3579 0.03 Uiso calc R 1 . .
    C C7 0.23063(5) 0.3826(3) 0.54191(18) 0.0259(3) Uani d . 1 . .
    O O8 0.24211(4) 0.2045(2) 0.62716(18) 0.0523(4) Uani d . 1 . .
    O O9 0.26681(4) 0.55210(17) 0.49833(12) 0.0243(2) Uani d . 1 . .
    C C10 0.32036(5) 0.5229(2) 0.56439(16) 0.0207(3) Uani d . 1 . .
    C C11 0.35119(5) 0.3277(2) 0.51648(16) 0.0229(3) Uani d . 1 . .
    H H11 0.3364 0.2065 0.4436 0.027 Uiso calc R 1 . .
    C C12 0.40460(5) 0.3149(2) 0.57859(17) 0.0226(3) Uani d . 1 . .
    H H12 0.426 0.1849 0.5474 0.027 Uiso calc R 1 . .
    C C13 0.42597(5) 0.4975(2) 0.68769(17) 0.0215(3) Uani d . 1 . .
    C C14 0.39464(5) 0.6938(2) 0.73353(17) 0.0234(3) Uani d . 1 . .
    H H14 0.4093 0.8157 0.806 0.028 Uiso calc R 1 . .
    C C15 0.34135(5) 0.7073(2) 0.67088(17) 0.0225(3) Uani d . 1 . .
    H H15 0.32 0.8385 0.7001 0.027 Uiso calc R 1 . .
    O O16 0.47887(4) 0.4939(2) 0.75328(14) 0.0302(3) Uani d . 1 . .
    H H16 0.4915(8) 0.356(4) 0.742(3) 0.052(6) Uiso d . 1 . .
    F F17 0.02021(3) 0.59316(18) 0.29800(13) 0.0424(3) Uani d . 1 . .
loop_
    _atom_site_aniso_label
    _atom_site_aniso_U_11
    _atom_site_aniso_U_22
    _atom_site_aniso_U_33
    _atom_site_aniso_U_12
    _atom_site_aniso_U_13
    _atom_site_aniso_U_23
    C1 0.0203(6) 0.0223(7) 0.0231(6) 0.0016(5) 0.0006(5) -0.0004(5)
    C2 0.0238(7) 0.0220(7) 0.0289(7) 0.0006(5) 0.0015(5) 0.0022(5)
    C3 0.0209(7) 0.0267(7) 0.0349(7) -0.0026(6) 0.0016(5) -0.0021(6)
    C4 0.0198(7) 0.0289(7) 0.0317(7) 0.0047(6) -0.0043(5) -0.0060(6)
    C5 0.0295(7) 0.0230(7) 0.0302(7) 0.0045(6) -0.0035(5) 0.0010(5)
    C6 0.0249(7) 0.0227(7) 0.0273(7) -0.0019(5) 0.0005(5) 0.0011(5)
    C7 0.0208(7) 0.0285(7) 0.0284(7) 0.0003(6) 0.0017(5) 0.0061(6)
    O8 0.0238(6) 0.0539(8) 0.0787(9) 0.0006(5) -0.0009(6) 0.0418(7)
    O9 0.0185(5) 0.0237(5) 0.0300(5) -0.0015(4) -0.0038(4) 0.0041(4)
    C10 0.0169(6) 0.0239(7) 0.0210(6) -0.0009(5) -0.0015(5) 0.0036(5)
    C11 0.0255(7) 0.0206(7) 0.0224(6) -0.0028(5) -0.0003(5) -0.0013(5)
    C12 0.0225(7) 0.0202(6) 0.0252(6) 0.0020(5) 0.0024(5) -0.0001(5)
    C13 0.0174(6) 0.0231(7) 0.0237(6) -0.0021(5) 0.0003(5) 0.0038(5)
    C14 0.0242(7) 0.0209(7) 0.0248(6) -0.0032(5) -0.0013(5) -0.0034(5)
    C15 0.0225(7) 0.0206(6) 0.0245(6) 0.0019(5) 0.0027(5) -0.0012(5)
    O16 0.0186(5) 0.0288(6) 0.0423(6) 0.0007(4) -0.0052(4) -0.0018(4)
    F17 0.0223(5) 0.0426(6) 0.0605(6) 0.0056(4) -0.0106(4) 0.0019(5)
_geom_special_details     ?
loop_
    _geom_bond_atom_site_label_1
    _geom_bond_atom_site_label_2
    _geom_bond_site_symmetry_2
    _geom_bond_distance
    _geom_bond_publ_flag
    C1 C2 . 1.3928(19) ?
    C1 C6 . 1.3932(18) ?
    C1 C7 . 1.4872(18) ?
    C2 C3 . 1.3863(19) ?
    C2 H2 . 0.93 ?
    C3 C4 . 1.378(2) ?
    C3 H3 . 0.93 ?
    C4 F17 . 1.3572(15) ?
    C4 C5 . 1.377(2) ?
    C5 C6 . 1.3854(19) ?
    C5 H5 . 0.93 ?
    C6 H6 . 0.93 ?
    C7 O8 . 1.2000(17) ?
    C7 O9 . 1.3514(17) ?
    O9 C10 . 1.4078(15) ?
    C10 C11 . 1.3806(19) ?
    C10 C15 . 1.3824(18) ?
    C11 C12 . 1.3881(18) ?
    C11 H11 . 0.93 ?
    C12 C13 . 1.3900(18) ?
    C12 H12 . 0.93 ?
    C13 O16 . 1.3826(16) ?
    C13 C14 . 1.3874(19) ?
    C14 C15 . 1.3869(18) ?
    C14 H14 . 0.93 ?
    C15 H15 . 0.93 ?
    O16 H16 . 0.82(2) ?
loop_
    _geom_angle_atom_site_label_1
    _geom_angle_atom_site_label_2
    _geom_angle_atom_site_label_3
    _geom_angle_site_symmetry_1
    _geom_angle_site_symmetry_3
    _geom_angle
    _geom_angle_publ_flag
    C2 C1 C6 . . 119.93(12) ?
    C2 C1 C7 . . 117.35(12) ?
    C6 C1 C7 . . 122.72(12) ?
    C3 C2 C1 . . 120.65(13) ?
    C3 C2 H2 . . 119.7 ?
    C1 C2 H2 . . 119.7 ?
    C4 C3 C2 . . 117.74(13) ?
    C4 C3 H3 . . 121.1 ?
    C2 C3 H3 . . 121.1 ?
    F17 C4 C5 . . 118.34(13) ?
    F17 C4 C3 . . 118.43(13) ?
    C5 C4 C3 . . 123.23(13) ?
    C4 C5 C6 . . 118.52(13) ?
    C4 C5 H5 . . 120.7 ?
    C6 C5 H5 . . 120.7 ?
    C5 C6 C1 . . 119.93(13) ?
    C5 C6 H6 . . 120 ?
    C1 C6 H6 . . 120 ?
    O8 C7 O9 . . 123.63(13) ?
    O8 C7 C1 . . 124.63(13) ?
    O9 C7 C1 . . 111.73(11) ?
    C7 O9 C10 . . 117.74(10) ?
    C11 C10 C15 . . 121.83(12) ?
    C11 C10 O9 . . 121.57(12) ?
    C15 C10 O9 . . 116.47(12) ?
    C10 C11 C12 . . 119.06(12) ?
    C10 C11 H11 . . 120.5 ?
    C12 C11 H11 . . 120.5 ?
    C11 C12 C13 . . 119.64(12) ?
    C11 C12 H12 . . 120.2 ?
    C13 C12 H12 . . 120.2 ?
    O16 C13 C14 . . 117.27(12) ?
    O16 C13 C12 . . 122.04(12) ?
    C14 C13 C12 . . 120.68(12) ?
    C15 C14 C13 . . 119.72(12) ?
    C15 C14 H14 . . 120.1 ?
    C13 C14 H14 . . 120.1 ?
    C10 C15 C14 . . 119.05(12) ?
    C10 C15 H15 . . 120.5 ?
    C14 C15 H15 . . 120.5 ?
    C13 O16 H16 . . 109.7(14) ?
loop_
    _geom_hbond_atom_site_label_D
    _geom_hbond_atom_site_label_H
    _geom_hbond_atom_site_label_A
    _geom_hbond_site_symmetry_A
    _geom_hbond_distance_DH
    _geom_hbond_distance_HA
    _geom_hbond_distance_DA
    _geom_hbond_angle_DHA
    _geom_hbond_publ_flag
    O16 H16 O16 2_646 0.82(2) 2.12(2) 2.9368(9) 172(2) yes
