# Supplementary material for: 4-Hydroxy­phenyl 4-fluoro­benzoate
Source: Acta Crystallogr Sect E Struct Rep Online. 2009 Jan 8;65(Pt 2):o252. doi: 10.1107/S1600536809000129 (PMC2968377; doi:10.1107/S1600536809000129)
Supplement: Supplementary file 2 [file e-65-0o252-Isup2.hkl]

#
# h,k,l, Fc-squared, Fo-squared, sigma(Fo-squared) and status flag
#
data_I
_shelx_title ' [C13H9O3F] at -100C in P2(1)/c'
_shelx_refln_list_code          4
_shelx_F_calc_maximum      220.80
_exptl_crystal_F_000       480.00
_reflns_d_resolution_high  0.7499
 
loop_
 _symmetry_equiv_pos_as_xyz
 'x, y, z'
 '-x, y+1/2, -z+1/2'
 '-x, -y, -z'
 'x, -y-1/2, z-1/2'
 
_cell_length_a    24.9385
_cell_length_b     5.4789
_cell_length_c     7.6858
_cell_angle_alpha  90.000
_cell_angle_beta   93.594
_cell_angle_gamma  90.000
 
_shelx_F_squared_multiplier     1.000
 
loop_
 _refln_index_h
 _refln_index_k
 _refln_index_l
 _refln_F_squared_calc
 _refln_F_squared_meas
 _refln_F_squared_sigma
 _refln_observed_status
   1   0   0       14.15       -0.06      0.06 o
   2   0   0      249.00      219.52     14.36 o
   3   0   0       29.07       27.43      0.77 o
   4   0   0      780.12      688.47     18.13 o
   5   0   0        5.02        4.19      1.53 o
   6   0   0      306.74      293.62      4.49 o
   7   0   0       19.07       15.76      1.39 o
   8   0   0     1434.43     1391.00     22.17 o
   9   0   0       21.02       20.81      1.66 o
  10   0   0      318.94      286.03      5.55 o
  11   0   0      332.13      336.30      5.27 o
  12   0   0     6828.04     7178.87     84.96 o
  14   0   0      491.88      503.16      7.60 o
  15   0   0      203.17      219.02      4.81 o
  16   0   0      354.11      411.64      6.75 o
  17   0   0      270.99      240.66      5.72 o
  18   0   0      130.96      140.21      3.96 o
  19   0   0      370.44      358.07      6.43 o
  20   0   0     1073.83     1061.76     22.11 o
  21   0   0      185.43      178.93      6.79 o
  22   0   0      226.93      228.05      7.91 o
  23   0   0       64.55       57.25      4.19 o
  24   0   0      612.09      551.80     14.24 o
  25   0   0       86.35       94.04      7.72 o
  26   0   0        0.61        2.47      3.53 o
  27   0   0       97.06       87.60      7.85 o
  28   0   0       16.76       20.91      5.29 o
  29   0   0       33.82       51.08      6.97 o
  30   0   0        4.47       14.29      5.16 o
  31   0   0       31.63       43.40      7.10 o
  32   0   0      300.80      387.13     18.70 o
  33   0   0       56.25       86.67      9.17 o
   1   1   0      475.83      482.34      4.51 o
   2   1   0       52.48       42.91      1.85 o
   3   1   0      521.98      519.85      5.67 o
   4   1   0      636.53      610.65      6.60 o
   5   1   0      988.00      963.99      8.65 o
   6   1   0       63.41       62.52      1.53 o
   7   1   0     1417.03     1392.60     11.67 o
   8   1   0      901.90      869.62      9.11 o
   9   1   0      156.60      156.07      2.38 o
  10   1   0       61.83       59.61      1.51 o
  11   1   0     1343.69     1325.36     12.98 o
  12   1   0     1444.34     1430.96     12.96 o
  13   1   0      375.80      407.29      4.21 o
  14   1   0        9.86       11.16      0.73 o
  15   1   0       24.79       26.64      1.25 o
  16   1   0      339.21      343.69      5.33 o
  17   1   0      583.53      557.54      6.64 o
  18   1   0      305.66      294.21      4.88 o
  19   1   0      683.71      643.83      8.32 o
  20   1   0      567.36      551.78      8.21 o
  21   1   0      429.55      397.09      6.64 o
  22   1   0        0.00        1.33      1.39 o
  23   1   0      110.14      114.33      4.66 o
  24   1   0        3.49        7.04      1.79 o
  25   1   0      140.41      124.94     11.80 o
  26   1   0       79.16       84.04      6.59 o
  27   1   0        5.72        3.94      2.64 o
  28   1   0       10.38       19.20      3.65 o
  29   1   0        2.04       -0.80      2.62 o
  30   1   0       42.94       47.83      4.96 o
  31   1   0        1.93        0.78      3.18 o
  32   1   0        3.73        9.34      3.67 o
   0   2   0       61.25       55.28      2.31 o
   1   2   0      249.05      263.76      3.01 o
   2   2   0      814.95      825.39      7.67 o
   3   2   0       28.22       34.72      1.11 o
   4   2   0     5726.05     5926.69     52.95 o
   5   2   0      321.87      335.68      3.72 o
   6   2   0      417.03      449.63      5.07 o
   7   2   0      182.55      188.19      2.77 o
   8   2   0     1401.76     1568.73     17.54 o
   9   2   0      567.10      591.77      6.05 o
  10   2   0       82.98       89.99      1.80 o
  11   2   0      474.31      480.74      5.25 o
  12   2   0       40.50       66.26      1.62 o
  13   2   0        9.99        9.21      0.83 o
  14   2   0       38.44       41.48      1.39 o
  15   2   0        1.41        3.69      1.30 o
  16   2   0      127.07      114.05      2.62 o
  17   2   0      240.94      230.06      4.17 o
  18   2   0       42.54       46.12      2.13 o
  19   2   0     1097.53     1083.20     14.03 o
  20   2   0     1807.48     1774.85     21.43 o
  21   2   0        0.80        3.03      1.28 o
  22   2   0        0.09       -1.16      1.22 o
  23   2   0        6.77       10.95      1.79 o
  24   2   0      179.93      156.43      6.92 o
  25   2   0       29.96       28.59      3.71 o
  26   2   0        4.85        4.40      2.77 o
  27   2   0       17.03       17.83      3.57 o
  28   2   0        4.84        1.11      2.77 o
  29   2   0        1.56        4.83      3.09 o
  30   2   0        7.26        8.24      6.75 o
  31   2   0       79.26      103.62      9.35 o
   1   3   0      133.95      131.60      2.19 o
   2   3   0       23.04       21.50      0.98 o
   3   3   0        9.31       10.07      0.80 o
   4   3   0      754.39      824.42      8.11 o
   5   3   0      930.00      946.38      9.16 o
   6   3   0        8.40       15.44      0.94 o
   7   3   0        6.46        6.57      1.05 o
   8   3   0      690.29      718.21      7.40 o
   9   3   0      409.59      421.24      4.94 o
  10   3   0       47.90       49.31      1.67 o
  11   3   0        9.19       11.52      1.05 o
  12   3   0       30.08       31.93      1.64 o
  13   3   0       13.55       16.71      1.12 o
  14   3   0        5.82        6.10      1.00 o
  15   3   0      114.11      108.52      3.62 o
  16   3   0      847.66      807.33     11.05 o
  17   3   0      576.62      564.27      8.57 o
  18   3   0        4.77        4.55      1.36 o
  19   3   0        8.59        7.52      1.68 o
  20   3   0      117.21      122.45      4.02 o
  21   3   0       18.52       21.85      2.58 o
  22   3   0        0.00       -0.71      1.74 o
  23   3   0       17.58       20.58      2.59 o
  24   3   0       27.16       24.65      2.77 o
  25   3   0       10.40       10.40      3.19 o
  26   3   0        6.93       11.04      3.05 o
  27   3   0        8.69       10.78      5.87 o
  28   3   0       22.80       39.74      4.57 o
  29   3   0       22.11       29.92      4.35 o
  30   3   0        5.97        0.02      2.93 o
   0   4   0      382.25      356.33      6.41 o
   1   4   0      506.75      510.59      6.55 o
   2   4   0       10.66       13.06      1.02 o
   3   4   0       77.49       71.12      1.86 o
   4   4   0       32.03       23.53      1.22 o
   5   4   0      406.14      407.96      5.03 o
   6   4   0        3.36        3.07      0.85 o
   7   4   0        7.90       12.47      1.06 o
   8   4   0       12.65       16.27      1.21 o
   9   4   0        0.61       -0.55      0.80 o
  10   4   0        0.39        0.35      0.88 o
  11   4   0       56.93       49.20      1.83 o
  12   4   0        1.28       -0.30      0.98 o
  13   4   0      137.89      139.82      5.60 o
  14   4   0       11.61       15.58      1.76 o
  15   4   0      227.20      231.33      6.46 o
  16   4   0      167.24      176.22      5.63 o
  17   4   0        4.25        7.85      2.08 o
  18   4   0       12.44        7.52      2.58 o
  19   4   0      144.18      136.85      6.20 o
  20   4   0       49.60       48.10      4.07 o
  21   4   0      143.37      130.80     10.10 o
  22   4   0       21.85       28.18      3.59 o
  23   4   0       40.16       47.59      4.28 o
  24   4   0        5.12       10.45      3.06 o
  25   4   0        3.87        2.91      2.63 o
  26   4   0        7.34        5.65      2.87 o
  27   4   0        2.99        4.81      4.41 o
   1   5   0      111.46      118.43      5.78 o
   2   5   0      108.97      104.60      4.28 o
   3   5   0        1.95        4.04      2.26 o
   4   5   0      574.69      563.18     11.27 o
   5   5   0      208.27      217.57      6.31 o
   6   5   0        6.68       10.80      2.08 o
   7   5   0      145.95      153.19      5.30 o
   8   5   0      143.24      142.65      6.06 o
   9   5   0        5.34        4.13      2.20 o
  10   5   0        1.88        1.09      2.07 o
  11   5   0       27.66       20.22      2.99 o
  12   5   0       11.66       11.94      4.45 o
  13   5   0        3.80       -0.31      3.40 o
  14   5   0       47.82       39.48      5.60 o
  15   5   0       78.38       58.80      6.53 o
  16   5   0      196.46      190.94     10.85 o
  17   5   0       18.76        9.04      4.19 o
  18   5   0        3.09        3.71      3.75 o
  19   5   0        1.08        1.06      3.71 o
  20   5   0       22.08       21.00      5.20 o
  21   5   0        5.96       -1.50      2.40 o
  22   5   0        7.75        0.62      3.75 o
  23   5   0       20.34       29.73      5.87 o
  24   5   0       32.87       49.00      6.84 o
   0   6   0      318.57      331.29     14.60 o
   1   6   0      247.28      257.55      9.03 o
   2   6   0       28.40       28.59      4.41 o
   3   6   0        1.64       -2.18      2.18 o
   4   6   0      151.11      136.28      6.49 o
   5   6   0        3.06        2.41      2.46 o
   6   6   0        2.74        2.73      2.32 o
   7   6   0       24.40       16.65      3.16 o
   8   6   0       45.14       40.41      4.11 o
   9   6   0        5.91        3.14      2.48 o
  10   6   0        3.40        0.71      2.35 o
  11   6   0       19.06       18.66      4.98 o
  12   6   0      127.96      123.72      9.44 o
  13   6   0        4.09        5.47      4.19 o
  14   6   0        3.16       -1.01      3.84 o
  15   6   0        0.36        2.43      4.15 o
  16   6   0       54.61       44.28      6.70 o
  17   6   0       15.19       15.92      5.38 o
  18   6   0        9.95       11.56      5.16 o
   1   7   0       17.58       17.02      3.71 o
   2   7   0        1.31       -3.41      3.71 o
   3   7   0       39.10       33.84      4.41 o
   4   7   0        9.75       12.44      3.43 o
   5   7   0        1.74        0.87      4.10 o
   6   7   0       14.69       17.60      3.84 o
   7   7   0        6.65        3.18      2.99 o
   8   7   0        0.40        0.83      2.89 o
   9   7   0        0.26        4.76      4.54 o
 -32   1   1       47.53       55.71     13.28 o
 -31   1   1        0.04       -0.07      8.31 o
 -30   1   1        2.09        4.20      3.13 o
 -29   1   1        0.24        1.55      3.33 o
 -28   1   1       14.81       12.40      2.78 o
 -27   1   1       10.11        9.08      2.38 o
 -26   1   1      142.01      147.03      5.69 o
 -25   1   1       18.86       17.49      2.65 o
 -24   1   1        3.47        1.80      1.54 o
 -23   1   1       92.51       91.98      3.65 o
 -22   1   1      131.66      129.19      4.21 o
 -21   1   1      407.98      394.88      7.67 o
 -20   1   1     1389.85     1319.97     18.70 o
 -19   1   1        0.05       -0.67      0.95 o
 -18   1   1      326.09      309.94      5.82 o
 -17   1   1       36.65       39.09      1.96 o
 -16   1   1      760.32      780.24      8.60 o
 -15   1   1      130.55      137.59      2.42 o
 -14   1   1     1473.76     1587.75     16.22 o
 -13   1   1        3.60        1.49      0.58 o
 -12   1   1       33.23       53.61      1.32 o
 -11   1   1      421.95      446.74      4.88 o
 -10   1   1      165.37      140.48      2.15 o
  -9   1   1      335.38      340.26      3.81 o
  -8   1   1     1877.14     1919.35     15.81 o
  -7   1   1       33.17       29.06      0.98 o
  -6   1   1     1512.07     1450.88     12.01 o
  -5   1   1        8.16        8.59      0.56 o
  -4   1   1     2145.60     2225.45     17.93 o
  -3   1   1      491.70      485.37      4.61 o
  -2   1   1    10933.14    10835.47     92.28 o
  -1   1   1      331.54      322.93      3.20 o
   0   1   1    17394.11    16645.07    152.22 o
   1   1   1       89.11       82.05      1.48 o
   2   1   1     1164.05     1168.26      9.61 o
   3   1   1       25.59       21.17      0.63 o
   4   1   1     1692.23     1592.92     13.05 o
   5   1   1       23.29       23.69      0.73 o
   6   1   1      925.29      889.63      7.73 o
   7   1   1       38.73       39.11      1.09 o
   8   1   1      225.83      212.55      2.52 o
   9   1   1       75.16       81.19      1.98 o
  10   1   1        0.19        2.92      0.63 o
  11   1   1       54.15       61.71      1.49 o
  12   1   1     3501.44     3734.42     34.15 o
  13   1   1       53.79       72.32      1.68 o
  14   1   1     1087.55     1118.61      9.98 o
  15   1   1       38.87       42.55      1.65 o
  16   1   1      425.27      415.90      4.63 o
  17   1   1        7.92       12.61      1.01 o
  18   1   1      846.77      821.28      8.58 o
  19   1   1       11.47       12.08      1.09 o
  20   1   1       78.77       87.96      2.50 o
  21   1   1      218.66      212.12      5.76 o
  22   1   1       94.57       72.31      3.56 o
  23   1   1        8.14        8.60      1.83 o
  24   1   1      311.16      264.74     11.20 o
  25   1   1        6.43        6.09      2.64 o
  26   1   1        2.93        4.19      3.40 o
  27   1   1        0.43        1.60      2.54 o
  28   1   1       14.19       15.30      3.51 o
  29   1   1        0.15       -3.00      3.64 o
  30   1   1       31.66       33.64      4.90 o
  31   1   1        3.05       -1.96      2.79 o
  32   1   1      137.96      169.32      8.67 o
 -31   2   1        5.69       10.18      3.55 o
 -30   2   1        1.95        0.84      2.98 o
 -29   2   1       23.10       28.55      5.36 o
 -28   2   1       74.55       76.04      5.66 o
 -27   2   1        0.09        4.99      2.21 o
 -26   2   1       27.71       28.17      3.09 o
 -25   2   1       25.84       21.76      2.44 o
 -24   2   1       98.19       89.71      3.81 o
 -23   2   1      388.86      379.38      7.89 o
 -22   2   1        1.69        1.67      1.59 o
 -21   2   1       10.45       10.90      1.83 o
 -20   2   1        2.62        3.19      1.19 o
 -19   2   1      170.25      164.46      3.88 o
 -18   2   1      436.10      439.66      6.94 o
 -17   2   1        1.44       -0.29      0.98 o
 -16   2   1       22.57       22.43      1.57 o
 -15   2   1      382.92      402.28      5.73 o
 -14   2   1        0.07        0.18      0.79 o
 -13   2   1       50.87       55.38      1.60 o
 -12   2   1      126.69      127.36      2.15 o
 -11   2   1        0.20        3.91      0.62 o
 -10   2   1       14.31       14.56      0.78 o
  -9   2   1      272.17      306.88      3.27 o
  -8   2   1      684.19      703.46      6.20 o
  -7   2   1      519.55      588.83      5.30 o
  -6   2   1        0.19        1.22      0.49 o
  -5   2   1      593.56      631.11      5.29 o
  -4   2   1      859.89      880.00      7.35 o
  -3   2   1      307.71      336.43      3.29 o
  -2   2   1      877.85      838.21      7.00 o
  -1   2   1      804.68      841.70      7.01 o
   0   2   1      700.74      676.27      5.78 o
   1   2   1      975.49     1033.35      8.44 o
   2   2   1      716.94      714.49      6.09 o
   3   2   1      462.54      491.84      4.47 o
   4   2   1        7.45        4.85      0.55 o
   5   2   1       21.07       26.34      0.89 o
   6   2   1     1306.95     1285.50     11.02 o
   7   2   1      101.88      110.21      1.88 o
   8   2   1      343.81      352.57      4.04 o
   9   2   1      179.41      182.72      2.76 o
  10   2   1       71.02       60.49      1.66 o
  11   2   1       14.01       13.22      0.96 o
  12   2   1      115.69      117.48      2.17 o
  13   2   1      105.48      102.89      2.24 o
  14   2   1       27.79       26.05      1.22 o
  15   2   1        0.04       -0.78      0.78 o
  16   2   1      337.71      339.19      4.47 o
  17   2   1        1.65        1.17      0.83 o
  18   2   1      198.03      181.11      3.37 o
  19   2   1       32.67       35.22      2.17 o
  20   2   1      599.34      584.36     11.29 o
  21   2   1      655.65      612.33     21.00 o
  22   2   1      218.68      201.89      5.95 o
  23   2   1        9.15        7.91      2.04 o
  24   2   1        6.55        6.43      1.97 o
  25   2   1        3.32        5.86      2.00 o
  26   2   1        5.88       10.14      6.92 o
  27   2   1        0.25        0.67      2.59 o
  28   2   1        8.26       11.13      3.24 o
  29   2   1        0.79        3.98      2.91 o
  30   2   1        1.57        4.55      4.19 o
  31   2   1        0.27       -0.94      2.75 o
 -30   3   1        3.24        6.86      4.17 o
 -29   3   1       20.94       20.97      4.09 o
 -28   3   1       56.01       73.08     11.73 o
 -27   3   1        4.14       10.11      3.20 o
 -26   3   1       27.21       25.86      8.93 o
 -25   3   1       18.78       18.68      2.79 o
 -24   3   1       20.47       15.23      2.61 o
 -23   3   1      227.66      208.71      6.65 o
 -22   3   1       72.79       62.71      4.40 o
 -21   3   1        7.98        8.29      1.58 o
 -20   3   1       68.09       69.32      2.84 o
 -19   3   1      526.15      490.30      7.88 o
 -18   3   1      294.93      303.72      5.69 o
 -17   3   1       40.47       44.57      2.19 o
 -16   3   1        7.44       12.53      1.53 o
 -15   3   1       38.53       42.03      2.20 o
 -14   3   1       49.71       48.02      2.11 o
 -13   3   1       79.89       74.42      2.50 o
 -12   3   1        5.72        8.30      0.97 o
 -11   3   1       16.40       17.49      1.13 o
 -10   3   1        0.39        0.35      0.67 o
  -9   3   1       50.02       39.64      1.34 o
  -8   3   1      359.47      408.93      4.78 o
  -7   3   1      711.34      753.11      7.62 o
  -6   3   1     1011.65     1124.52     10.08 o
  -5   3   1       99.53       98.21      1.72 o
  -4   3   1      370.80      432.12      4.58 o
  -3   3   1       26.63       31.56      1.05 o
  -2   3   1        6.62        3.36      0.59 o
  -1   3   1       15.14       12.22      0.85 o
   0   3   1      135.55      156.43      2.37 o
   1   3   1      190.68      190.19      2.78 o
   2   3   1      737.23      836.89      8.18 o
   3   3   1        9.29        8.28      0.74 o
   4   3   1     2163.75     2364.39     20.90 o
   5   3   1      538.29      539.22      5.78 o
   6   3   1      413.49      486.18      5.38 o
   7   3   1        8.25        9.21      0.83 o
   8   3   1       19.99       37.95      1.31 o
   9   3   1      264.48      255.94      3.52 o
  10   3   1       34.54       43.09      1.44 o
  11   3   1        3.85        4.22      0.82 o
  12   3   1        1.45        1.04      0.77 o
  13   3   1      276.35      262.04      3.82 o
  14   3   1      299.01      300.95      4.22 o
  15   3   1       19.66       16.21      1.43 o
  16   3   1     1967.18     1912.36     20.68 o
  17   3   1      762.56      727.93     11.55 o
  18   3   1      518.03      514.32     10.33 o
  19   3   1       40.92       48.05      3.00 o
  20   3   1      222.92      219.41      8.39 o
  21   3   1      102.65      111.17      5.81 o
  22   3   1       45.79       49.38      3.24 o
  23   3   1        0.37       -0.43      1.79 o
  24   3   1        0.41       -0.08      1.80 o
  25   3   1       15.36       16.28      2.81 o
  26   3   1       78.05       94.19      4.60 o
  27   3   1        1.00       -3.48      3.48 o
  28   3   1      110.39      132.94     10.72 o
  29   3   1        0.07        1.54      4.19 o
 -27   4   1        0.61        3.84      4.10 o
 -26   4   1        7.05        8.82      4.59 o
 -25   4   1       46.88       71.81      7.59 o
 -24   4   1       31.33       27.55      3.01 o
 -23   4   1      167.65      170.08      6.01 o
 -22   4   1      392.75      419.59      8.59 o
 -21   4   1       23.30       23.21      3.36 o
 -20   4   1       11.57       18.84      2.20 o
 -19   4   1      609.44      586.33     10.35 o
 -18   4   1       49.75       51.58      2.59 o
 -17   4   1       29.31       31.82      2.13 o
 -16   4   1      531.93      500.83      8.17 o
 -15   4   1      529.76      514.41      8.16 o
 -14   4   1      107.39       95.16      3.38 o
 -13   4   1        1.14        1.85      1.19 o
 -12   4   1       40.91       38.49      2.04 o
 -11   4   1        3.01        8.56      1.34 o
 -10   4   1       52.26       63.65      2.15 o
  -9   4   1        0.26        0.03      0.90 o
  -8   4   1       62.15       68.99      2.43 o
  -7   4   1      480.63      478.13      7.14 o
  -6   4   1       93.72      100.08      2.58 o
  -5   4   1      243.12      235.21      3.71 o
  -4   4   1     1074.72     1079.15     12.41 o
  -3   4   1      762.65      781.63      9.53 o
  -2   4   1        8.25        7.03      1.14 o
  -1   4   1      107.77      101.20      2.61 o
   0   4   1      249.65      243.16      4.22 o
   1   4   1       52.23       42.95      1.99 o
   2   4   1      332.69      327.82      5.08 o
   3   4   1       20.21       16.77      1.40 o
   4   4   1      108.07      116.19      2.97 o
   5   4   1        0.65       -0.87      0.87 o
   6   4   1        0.07       -0.81      0.90 o
   7   4   1        2.31        1.24      0.97 o
   8   4   1        5.77        3.10      1.12 o
   9   4   1        1.46        2.26      1.04 o
  10   4   1        0.03       -0.67      0.97 o
  11   4   1        0.24        1.09      1.14 o
  12   4   1       25.96       19.98      1.90 o
  13   4   1      207.14      206.10      5.04 o
  14   4   1      306.02      292.40      6.20 o
  15   4   1       42.46       44.16      2.86 o
  16   4   1      638.14      622.08     14.97 o
  17   4   1      176.60      183.07      8.09 o
  18   4   1       13.82       17.02      3.01 o
  19   4   1       84.36       92.72      5.41 o
  20   4   1       63.08       72.19      5.91 o
  21   4   1      135.44      127.09      6.49 o
  22   4   1        1.28        2.71      2.40 o
  23   4   1       58.48       61.83      4.92 o
  24   4   1        6.45        8.34      6.29 o
  25   4   1        5.51       10.90      3.29 o
  26   4   1        0.12        0.22      2.73 o
  27   4   1       34.19       44.41      4.75 o
 -24   5   1       72.90       73.84      7.72 o
 -23   5   1       25.80       33.92      5.95 o
 -22   5   1        1.08       -0.97      3.18 o
 -21   5   1        0.92       -0.13      3.53 o
 -20   5   1        8.94        6.26      4.15 o
 -19   5   1       15.96       14.69      4.68 o
 -18   5   1        7.26        9.79      4.23 o
 -17   5   1        3.78       10.50      4.28 o
 -16   5   1       10.81       12.88      3.09 o
 -15   5   1      576.67      562.95     14.89 o
 -14   5   1       25.64       17.54      3.23 o
 -13   5   1       24.41       25.54      3.40 o
 -12   5   1        1.03        0.86      2.20 o
 -11   5   1       12.52       17.35      3.06 o
 -10   5   1       32.67       34.86      2.85 o
  -9   5   1       12.94       13.74      2.19 o
  -8   5   1        4.41       -0.25      2.27 o
  -7   5   1      267.40      268.09      6.98 o
  -6   5   1       89.95       96.95      3.73 o
  -5   5   1       31.42       28.96      2.31 o
  -4   5   1      803.40      802.16     12.71 o
  -3   5   1      351.24      359.05      7.29 o
  -2   5   1      270.99      267.97      6.14 o
  -1   5   1        0.04        0.26      1.40 o
   0   5   1      227.79      222.13      7.44 o
   1   5   1       94.05       91.93      4.15 o
   2   5   1      688.25      697.12     13.16 o
   3   5   1      106.40      103.53      3.59 o
   4   5   1      391.08      405.75      7.65 o
   5   5   1       82.42       95.88      3.52 o
   6   5   1        0.46        0.79      1.35 o
   7   5   1       84.43       81.77      3.33 o
   8   5   1      126.08      120.22      3.92 o
   9   5   1        4.49        8.19      2.23 o
  10   5   1        0.07       -1.42      1.80 o
  11   5   1       96.17       98.54      4.85 o
  12   5   1       27.87       27.17      3.32 o
  13   5   1      319.35      321.41      7.94 o
  14   5   1      156.67      144.63      5.18 o
  15   5   1        7.73        9.32      2.69 o
  16   5   1       88.40       93.28      7.28 o
  17   5   1       29.31       25.32      3.95 o
  18   5   1        8.63        7.58      2.85 o
  19   5   1       12.35       15.99      3.41 o
  20   5   1       53.91       50.98      9.46 o
  21   5   1       60.24       90.59      5.94 o
  22   5   1       27.82       28.27      4.08 o
  23   5   1       13.58       17.75      3.84 o
 -18   6   1       44.97       49.62      7.06 o
 -17   6   1        0.08       -3.00      3.00 o
 -16   6   1       40.51       51.69      7.01 o
 -15   6   1        1.97        6.09      4.32 o
 -14   6   1       17.76       25.32      5.51 o
 -13   6   1        0.02        1.50      3.40 o
 -12   6   1       23.65       25.45      5.56 o
 -11   6   1        2.20        8.47      3.97 o
 -10   6   1       36.61       28.49      5.43 o
  -9   6   1        1.08        1.69      2.19 o
  -8   6   1      115.29      114.58      8.16 o
  -7   6   1       17.80       22.78      3.35 o
  -6   6   1       43.91       38.79      4.00 o
  -5   6   1       13.33       15.51      3.84 o
  -4   6   1      102.78      111.67      6.06 o
  -3   6   1      266.85      266.83      9.07 o
  -2   6   1        2.01        4.32      2.36 o
  -1   6   1      148.74      155.82      8.71 o
   0   6   1       16.93       13.56      3.07 o
   1   6   1        0.91       -0.23      2.36 o
   2   6   1      149.80      143.03      8.78 o
   3   6   1        7.11        9.05      3.00 o
   4   6   1      180.89      182.88      7.58 o
   5   6   1      377.58      348.60     22.89 o
   6   6   1       34.39       32.27      3.90 o
   7   6   1       40.62       37.95      7.54 o
   8   6   1       69.56       56.30      4.64 o
   9   6   1        2.95        5.72      2.68 o
  10   6   1        3.67        0.10      2.93 o
  11   6   1       58.83       62.27      4.88 o
  12   6   1       10.47        5.96      4.96 o
  13   6   1       15.98       19.10      5.34 o
  14   6   1       24.18       23.07      5.56 o
  15   6   1        3.89        3.66      4.32 o
  16   6   1        0.28       -0.18      4.06 o
  17   6   1       27.08       30.79      6.18 o
  18   6   1        8.32       19.50      5.69 o
  -9   7   1       11.42       12.97      5.29 o
  -8   7   1       66.65       54.83      7.85 o
  -7   7   1       22.80       15.72      5.25 o
  -6   7   1       43.88       53.08      5.08 o
  -5   7   1       99.06      116.10      6.85 o
  -4   7   1        1.74       -1.66      7.50 o
  -3   7   1       25.68       24.34      4.09 o
  -2   7   1       15.96       19.82      3.99 o
  -1   7   1        6.14        6.21      4.37 o
   0   7   1       15.69       17.93      3.94 o
   1   7   1       10.37       11.89      3.68 o
   2   7   1        6.24       13.09      3.49 o
   3   7   1        0.12        0.55      2.84 o
   4   7   1       24.16       25.50      7.52 o
   5   7   1       41.61       47.41      5.36 o
   6   7   1       24.29       36.65      4.57 o
   7   7   1       16.26       17.70      3.88 o
   8   7   1        4.88        2.73      3.75 o
 -32   0   2       41.71       57.60      8.25 o
 -31   0   2        0.20        1.22      4.92 o
 -30   0   2       46.06       49.56      7.37 o
 -29   0   2        8.21        8.87      3.09 o
 -28   0   2       34.36       36.35      4.10 o
 -27   0   2       13.03       13.65      3.09 o
 -26   0   2      178.31      185.83      7.61 o
 -25   0   2        2.08        2.35      2.29 o
 -24   0   2       91.67       90.78      6.86 o
 -23   0   2      462.54      448.16     13.47 o
 -22   0   2     3333.08     3346.80     85.26 o
 -21   0   2      225.25      210.87     14.31 o
 -20   0   2      513.04      474.57     11.88 o
 -19   0   2      580.50      529.34     12.63 o
 -18   0   2       10.36       12.82      2.18 o
 -17   0   2       44.42       47.43      3.25 o
 -16   0   2       13.50       15.20      3.77 o
 -15   0   2        4.15        3.95      1.02 o
 -14   0   2       27.59       32.71      1.65 o
 -13   0   2       23.02       22.50      1.45 o
 -12   0   2      170.94      166.82      4.82 o
 -11   0   2      146.31      126.87      3.14 o
 -10   0   2       78.21       87.01      2.26 o
  -9   0   2        2.21        2.44      0.73 o
  -8   0   2      894.99      904.18     13.24 o
  -7   0   2     1056.57     1023.40     13.02 o
  -6   0   2      231.87      182.94      2.98 o
  -5   0   2       50.55       50.58      1.31 o
  -4   0   2     2151.70     2149.08     25.98 o
  -3   0   2     2254.91     2310.88     32.51 o
  -2   0   2    48753.34    44106.81   1046.41 o
  -1   0   2     3973.09     4151.32     99.20 o
   0   0   2      584.45      575.25      7.40 o
   1   0   2        0.52        3.17      0.44 o
   2   0   2       53.41       36.69      1.44 o
   3   0   2     1661.01     1610.46     17.53 o
   4   0   2        0.00       -0.53      0.53 o
   5   0   2      495.65      487.21      5.49 o
   6   0   2      464.57      434.13      5.07 o
   7   0   2     1115.53     1079.70     11.28 o
   8   0   2        9.02        3.33      0.66 o
   9   0   2      521.06      547.11      7.32 o
  10   0   2     8492.87     9003.95    106.29 o
  11   0   2     1221.31     1334.07     15.55 o
  12   0   2     1567.02     1653.76     26.53 o
  13   0   2       10.44       10.90      1.21 o
  14   0   2     1069.32     1130.18     15.36 o
  15   0   2      517.78      517.95      9.47 o
  16   0   2      482.00      498.65      8.16 o
  17   0   2        0.40       -0.36      1.04 o
  18   0   2       21.90       34.29      4.02 o
  19   0   2      198.13      191.46      5.68 o
  20   0   2      407.67      403.19      8.55 o
  21   0   2      100.90       88.52      4.42 o
  22   0   2     1179.70      982.09     16.89 o
  23   0   2        2.39        0.30      1.80 o
  24   0   2       24.32       41.46      5.65 o
  25   0   2        0.02       -1.94      3.13 o
  26   0   2        0.63        2.12      3.53 o
  27   0   2        0.54       -0.97      3.44 o
  28   0   2       24.14       19.23      5.03 o
  29   0   2       21.62       43.31      6.70 o
  30   0   2       76.04       74.41      8.29 o
  31   0   2       16.50       22.32      6.13 o
  32   0   2        7.65       15.44      5.47 o
 -32   1   2        0.26        2.07      4.06 o
 -31   1   2        7.15       13.91      2.60 o
 -30   1   2        5.97       -0.60      1.94 o
 -29   1   2        1.44        2.54      1.99 o
 -28   1   2        0.61       -1.61      1.61 o
 -27   1   2        0.74        1.20      1.77 o
 -26   1   2       63.71       72.22      3.58 o
 -25   1   2      162.40      164.68      5.34 o
 -24   1   2       68.96       65.17      3.79 o
 -23   1   2      432.54      408.62      8.09 o
 -22   1   2       26.46       30.19      2.38 o
 -21   1   2      109.95      111.91      3.83 o
 -20   1   2      184.49      178.10      4.65 o
 -19   1   2       14.07       12.09      1.67 o
 -18   1   2      976.27      930.49     17.56 o
 -17   1   2      413.17      407.13      6.82 o
 -16   1   2        8.13       10.19      1.35 o
 -15   1   2     1062.16     1040.55     13.95 o
 -14   1   2      188.25      184.53      3.33 o
 -13   1   2        7.87        5.64      0.66 o
 -12   1   2      141.85      136.22      2.05 o
 -11   1   2      396.85      435.95      4.43 o
 -10   1   2      753.56      753.32      6.86 o
  -9   1   2       74.90       76.71      1.39 o
  -8   1   2     1240.74     1284.13     11.59 o
  -7   1   2     1260.74     1252.87     10.54 o
  -6   1   2     2395.26     2448.22     19.79 o
  -5   1   2     2958.18     3019.86     22.98 o
  -4   1   2       30.11       31.45      0.78 o
  -3   1   2     9229.61     9416.01     74.63 o
  -2   1   2      259.00      262.76      2.50 o
  -1   1   2     2187.86     2183.11     16.62 o
   0   1   2     3232.99     3276.59     24.70 o
   1   1   2     7766.55     7687.04     57.69 o
   2   1   2       96.77      102.61      1.33 o
   3   1   2     1073.70     1098.94      8.74 o
   4   1   2      475.97      480.35      4.24 o
   5   1   2        6.85        5.16      0.50 o
   6   1   2       12.28       15.68      0.72 o
   7   1   2       33.09       38.53      1.03 o
   8   1   2      575.75      582.88      5.91 o
   9   1   2       54.69       49.64      1.19 o
  10   1   2      461.60      481.22      4.66 o
  11   1   2       57.60       58.16      1.34 o
  12   1   2       44.05       44.42      1.27 o
  13   1   2      388.57      372.26      4.48 o
  14   1   2      194.02      183.84      2.81 o
  15   1   2        9.09       11.10      0.91 o
  16   1   2       61.85       56.42      1.58 o
  17   1   2      172.40      167.60      3.08 o
  18   1   2      641.83      586.99      7.72 o
  19   1   2        1.58        4.27      1.09 o
  20   1   2       39.98       40.62      1.93 o
  21   1   2       15.77       15.71      1.82 o
  22   1   2      207.09      182.02      4.45 o
  23   1   2      129.29      123.93      4.74 o
  24   1   2        0.79        0.65      2.53 o
  25   1   2       18.73       15.02      2.37 o
  26   1   2        1.40        5.38      4.48 o
  27   1   2       36.17       35.82      4.13 o
  28   1   2        5.93        5.77      2.96 o
  29   1   2       11.79        9.61      3.38 o
  30   1   2       23.04       39.61      4.77 o
  31   1   2        0.22        0.98      3.01 o
 -31   2   2       13.59       12.59      3.81 o
 -30   2   2       53.45       43.34      5.05 o
 -29   2   2       26.87       29.24      2.99 o
 -28   2   2       61.01       72.20      3.82 o
 -27   2   2       14.17       14.36      3.37 o
 -26   2   2      164.20      159.90      5.20 o
 -25   2   2       30.37       33.11      2.74 o
 -24   2   2        0.22        0.67      1.59 o
 -23   2   2       33.07       33.12      4.39 o
 -22   2   2      153.75      143.44      6.40 o
 -21   2   2      406.33      400.95      7.89 o
 -20   2   2      211.45      200.36      5.04 o
 -19   2   2       92.79       91.35      2.92 o
 -18   2   2       10.77       10.62      1.29 o
 -17   2   2      140.40      145.91      4.03 o
 -16   2   2        0.95        0.63      1.00 o
 -15   2   2       18.13       15.42      1.36 o
 -14   2   2      732.31      743.50      9.80 o
 -13   2   2      164.52      154.83      3.29 o
 -12   2   2      234.11      244.41      3.37 o
 -11   2   2      571.56      604.62      6.02 o
 -10   2   2      136.33      190.51      2.61 o
  -9   2   2      803.08      864.79      7.92 o
  -8   2   2        4.95        7.70      0.61 o
  -7   2   2      254.21      264.29      2.92 o
  -6   2   2     1254.46     1309.85     10.14 o
  -5   2   2      149.88      148.92      1.94 o
  -4   2   2       68.60       69.27      1.30 o
  -3   2   2      826.99      859.35      7.20 o
  -2   2   2     2562.53     2643.33     20.35 o
  -1   2   2       21.07       20.80      0.83 o
   0   2   2       72.49       68.86      1.38 o
   1   2   2      288.41      292.91      3.23 o
   2   2   2     4216.97     4404.38     35.20 o
   3   2   2      127.92      124.39      1.91 o
   4   2   2        8.51        9.99      0.57 o
   5   2   2      310.78      322.22      3.65 o
   6   2   2      229.08      290.81      3.12 o
   7   2   2       11.21       15.51      0.74 o
   8   2   2       32.17       40.52      1.10 o
   9   2   2      100.99      100.36      1.82 o
  10   2   2       17.42       28.98      1.08 o
  11   2   2        7.39        9.58      0.86 o
  12   2   2       13.20       13.24      0.96 o
  13   2   2        0.99        0.81      0.72 o
  14   2   2     1023.03      928.53     10.04 o
  15   2   2       57.60       60.42      2.02 o
  16   2   2      177.08      170.90      3.46 o
  17   2   2       52.07       52.31      2.07 o
  18   2   2     3038.90     3015.34     31.05 o
  19   2   2       13.05       12.00      1.25 o
  20   2   2        3.59        3.28      0.92 o
  21   2   2        6.71       11.57      1.85 o
  22   2   2       41.27       42.04      3.49 o
  23   2   2       16.10       18.62      2.49 o
  24   2   2        1.45        1.62      2.21 o
  25   2   2        0.68        0.19      1.85 o
  26   2   2       10.86        9.39      2.36 o
  27   2   2        0.62        1.48      2.70 o
  28   2   2        3.66        1.78      2.68 o
  29   2   2       59.72       96.18      6.44 o
  30   2   2      224.36      244.66     12.61 o
 -29   3   2        9.53       15.66      3.94 o
 -28   3   2       10.30       13.30      4.05 o
 -27   3   2        5.62        2.69      2.31 o
 -26   3   2       33.61       30.15      2.85 o
 -25   3   2       93.84      100.66      4.26 o
 -24   3   2        0.03        0.65      1.77 o
 -23   3   2       15.25       15.49      2.76 o
 -22   3   2      170.43      183.29      5.27 o
 -21   3   2        3.53        2.04      1.34 o
 -20   3   2       29.59       28.96      2.04 o
 -19   3   2      192.62      173.45      4.18 o
 -18   3   2      157.90      141.22      3.73 o
 -17   3   2      125.21      113.97      3.45 o
 -16   3   2       13.27        7.93      1.61 o
 -15   3   2        0.39        3.29      1.20 o
 -14   3   2      234.52      219.11      4.42 o
 -13   3   2       37.88       38.78      1.90 o
 -12   3   2        0.96        0.85      1.11 o
 -11   3   2        3.27        3.25      1.05 o
 -10   3   2      131.54      133.25      2.73 o
  -9   3   2        2.38        5.57      0.93 o
  -8   3   2       20.64       19.70      1.11 o
  -7   3   2      685.90      698.33      7.18 o
  -6   3   2      262.42      273.88      3.54 o
  -5   3   2       37.84       31.62      1.04 o
  -4   3   2      152.40      151.58      2.22 o
  -3   3   2      451.73      413.93      4.20 o
  -2   3   2        0.15       -0.23      0.56 o
  -1   3   2      460.88      442.21      4.78 o
   0   3   2       18.55       17.90      0.95 o
   1   3   2       17.12       15.13      1.28 o
   2   3   2      880.88      912.56     10.54 o
   3   3   2       88.63       90.86      2.55 o
   4   3   2       11.59       16.42      1.02 o
   5   3   2      217.91      211.40      3.39 o
   6   3   2     1078.99     1097.42     10.51 o
   7   3   2      228.70      230.51      3.22 o
   8   3   2       19.09       18.55      0.99 o
   9   3   2        1.56        4.15      0.81 o
  10   3   2       14.05       13.21      1.06 o
  11   3   2       44.77       45.11      1.76 o
  12   3   2       27.73       30.78      1.54 o
  13   3   2      173.61      157.46      3.26 o
  14   3   2     1800.54     1715.16     18.60 o
  15   3   2       97.65      101.48      2.76 o
  16   3   2      360.03      350.40      6.52 o
  17   3   2        4.35        2.83      1.33 o
  18   3   2      184.74      179.71      4.31 o
  19   3   2        2.57        0.76      2.00 o
  20   3   2       48.08       40.54      3.17 o
  21   3   2       19.44       22.92      4.37 o
  22   3   2        0.00       -0.79      2.20 o
  23   3   2        2.45        3.43      2.48 o
  24   3   2       37.17       34.67      6.24 o
  25   3   2       11.93       13.09      3.23 o
  26   3   2        3.27        6.13      3.04 o
  27   3   2        4.70        9.58      3.33 o
  28   3   2       55.73       65.06      8.29 o
  29   3   2        0.20       -0.57      4.37 o
 -27   4   2       18.76       18.86      3.88 o
 -26   4   2        2.39        1.27      2.60 o
 -25   4   2        7.28        9.57      2.68 o
 -24   4   2       22.08       27.74      3.42 o
 -23   4   2      112.22      101.57      4.13 o
 -22   4   2      112.78      112.67      6.23 o
 -21   4   2       98.84       94.85      3.49 o
 -20   4   2        0.07        1.18      1.43 o
 -19   4   2        0.75        0.91      1.37 o
 -18   4   2       19.90       27.09      2.54 o
 -17   4   2      122.42      109.03      3.79 o
 -16   4   2       76.18       80.05      2.95 o
 -15   4   2      103.21       97.08      3.64 o
 -14   4   2        0.09        0.07      1.37 o
 -13   4   2       46.06       34.96      2.33 o
 -12   4   2        8.27        6.08      1.54 o
 -11   4   2       40.16       37.08      2.33 o
 -10   4   2       72.11       67.76      3.70 o
  -9   4   2       16.73       17.82      1.58 o
  -8   4   2       17.00       20.88      1.66 o
  -7   4   2      647.67      637.80      9.01 o
  -6   4   2      109.58       94.17      2.61 o
  -5   4   2        1.10        0.70      1.11 o
  -4   4   2       17.08       13.77      1.43 o
  -3   4   2      227.91      229.54      4.50 o
  -2   4   2      149.08      137.79      3.40 o
  -1   4   2      614.73      583.63      8.40 o
   0   4   2      133.97      131.14      3.37 o
   1   4   2      104.97      101.31      3.82 o
   2   4   2        6.74        4.51      1.16 o
   3   4   2       96.19      102.86      2.97 o
   4   4   2        8.58       10.34      1.48 o
   5   4   2       11.82       10.72      1.43 o
   6   4   2      120.41      113.74      3.94 o
   7   4   2       53.33       56.44      2.38 o
   8   4   2       98.01       87.86      2.89 o
   9   4   2       16.28       18.64      1.68 o
  10   4   2       28.92       22.33      1.81 o
  11   4   2       72.99       71.47      2.76 o
  12   4   2       92.08       84.30      2.97 o
  13   4   2      128.11      121.94      3.58 o
  14   4   2      102.55      108.43      4.48 o
  15   4   2        5.94        6.58      1.70 o
  16   4   2       15.39       18.48      2.34 o
  17   4   2      326.16      322.87      6.95 o
  18   4   2       31.85       27.71      3.56 o
  19   4   2        9.66       10.23      2.92 o
  20   4   2        1.73        0.79      2.49 o
  21   4   2       95.81       96.23      5.80 o
  22   4   2       73.32       76.02      5.35 o
  23   4   2        0.60       -0.38      2.58 o
  24   4   2        0.14        0.75      2.74 o
  25   4   2       83.26      101.70      6.40 o
  26   4   2      209.81      241.75      9.76 o
 -23   5   2        9.37        5.51      3.71 o
 -22   5   2       44.64       47.92      4.64 o
 -21   5   2        0.11       -0.10      2.49 o
 -20   5   2        0.74        0.67      3.55 o
 -19   5   2       80.81       81.63      5.52 o
 -18   5   2      120.81      138.07      6.87 o
 -17   5   2       23.78       20.06      6.09 o
 -16   5   2      121.04      114.91      6.23 o
 -15   5   2      121.11      122.24      5.11 o
 -14   5   2       13.07       17.38      2.64 o
 -13   5   2       19.72       14.04      2.37 o
 -12   5   2       16.14       22.43      2.27 o
 -11   5   2        0.49        0.96      1.49 o
 -10   5   2        1.27        2.20      1.64 o
  -9   5   2       24.75       23.96      1.95 o
  -8   5   2       24.33       24.73      1.94 o
  -7   5   2      274.67      272.72      5.48 o
  -6   5   2      177.64      177.19      3.89 o
  -5   5   2       11.24       10.39      1.57 o
  -4   5   2      144.19      139.14      3.77 o
  -3   5   2        6.17        5.84      1.44 o
  -2   5   2       18.71       16.29      2.11 o
  -1   5   2      309.61      295.32      5.71 o
   0   5   2       14.58       16.41      1.74 o
   1   5   2       12.17       10.50      1.57 o
   2   5   2      459.92      469.88      7.73 o
   3   5   2       71.72       70.84      2.86 o
   4   5   2       29.87       34.32      2.19 o
   5   5   2      320.98      297.88      6.31 o
   6   5   2      147.45      125.65      4.05 o
   7   5   2       14.53       15.04      1.77 o
   8   5   2       35.42       33.00      2.40 o
   9   5   2        0.87        0.29      1.42 o
  10   5   2       19.75       30.27      2.47 o
  11   5   2       77.93       73.48      3.40 o
  12   5   2        7.79       11.19      1.97 o
  13   5   2        3.20        2.29      1.85 o
  14   5   2      133.26      134.15      8.87 o
  15   5   2        0.05        2.16      2.18 o
  16   5   2        0.95        0.67      2.31 o
  17   5   2        0.01       -0.72      2.37 o
  18   5   2        0.03        1.23      2.57 o
  19   5   2        0.14       -1.30      3.29 o
  20   5   2       16.03       18.12      3.71 o
  21   5   2        3.57        0.87      2.82 o
  22   5   2        0.18        2.35      2.87 o
 -18   6   2        3.25        5.34      4.50 o
 -17   6   2        7.15        9.92      4.41 o
 -16   6   2        2.02        7.81      4.50 o
 -15   6   2        1.70        9.31      4.37 o
 -14   6   2        8.47       13.37      3.51 o
 -13   6   2       18.96       25.19      5.43 o
 -12   6   2       23.29       24.21      3.85 o
 -11   6   2       28.25       34.02      4.29 o
 -10   6   2       56.67       76.93      5.63 o
  -9   6   2       14.27       17.07      4.45 o
  -8   6   2        1.75        1.27      2.48 o
  -7   6   2       39.46       43.80      4.06 o
  -6   6   2       12.71       13.07      2.54 o
  -5   6   2        6.43       12.95      2.53 o
  -4   6   2       20.68       24.01      3.45 o
  -3   6   2      265.92      263.38      7.65 o
  -2   6   2      122.52      127.44      5.33 o
  -1   6   2       80.66       87.05      4.49 o
   0   6   2        0.00       -0.30      2.97 o
   1   6   2       35.36       28.73      3.10 o
   2   6   2       80.10       79.78      4.42 o
   3   6   2       71.92       91.24      4.71 o
   4   6   2       15.24       18.64      2.86 o
   5   6   2        6.22        9.16      3.03 o
   6   6   2        0.98        7.44      2.76 o
   7   6   2       21.89       26.85      5.16 o
   8   6   2       16.48       15.09      3.29 o
   9   6   2       74.96       68.78      5.08 o
  10   6   2      117.55      106.32      6.16 o
  11   6   2        0.10       -2.18      2.18 o
  12   6   2        0.77       -0.82      2.56 o
  13   6   2        0.02        0.52      3.79 o
  14   6   2       56.64       55.09      7.45 o
  15   6   2        1.21       10.94      4.54 o
  16   6   2        9.58       12.97      5.16 o
  17   6   2       30.84       36.96      6.62 o
  -7   7   2       19.29       10.59      5.51 o
  -6   7   2       94.51      124.69     10.54 o
  -5   7   2       73.84       79.88     10.08 o
  -4   7   2        3.10        1.03      2.87 o
  -3   7   2      152.90      150.70     11.31 o
  -2   7   2       17.96       11.24      4.74 o
  -1   7   2        8.22        2.80      2.99 o
   0   7   2        2.51        5.32      3.13 o
   1   7   2        4.22        7.02      3.23 o
   2   7   2        0.18        3.63      3.11 o
   3   7   2       43.76       48.18      7.15 o
   4   7   2       27.23       27.03      4.32 o
   5   7   2       19.01       10.63      7.01 o
   6   7   2        2.27        2.00      2.81 o
 -32   1   3        1.41        4.19      5.31 o
 -31   1   3       10.85       14.32      4.21 o
 -30   1   3       27.55       30.04      4.40 o
 -29   1   3        8.97       13.18      2.36 o
 -28   1   3       25.57       20.25      2.61 o
 -27   1   3       10.28       11.42      2.22 o
 -26   1   3        4.46        1.37      2.13 o
 -25   1   3       13.73       17.52      2.23 o
 -24   1   3       93.95       91.27      3.90 o
 -23   1   3      628.47      613.87     10.73 o
 -22   1   3      987.74      961.85     17.25 o
 -21   1   3       50.82       48.39      2.63 o
 -20   1   3       99.04       94.76      3.57 o
 -19   1   3        4.28        5.15      1.43 o
 -18   1   3      110.11      108.05      3.44 o
 -17   1   3       59.42       61.26      2.55 o
 -16   1   3      244.53      220.83      4.79 o
 -15   1   3        2.19        2.57      0.88 o
 -14   1   3       10.86       16.93      1.18 o
 -13   1   3       69.60       69.72      1.83 o
 -12   1   3       94.00       82.14      1.58 o
 -11   1   3      328.69      370.34      4.33 o
 -10   1   3     1104.60     1200.32     11.01 o
  -9   1   3      259.79      264.49      3.13 o
  -8   1   3      620.21      600.76      7.12 o
  -7   1   3       66.36       64.55      1.54 o
  -6   1   3      270.28      278.93      2.91 o
  -5   1   3      871.10      850.49      7.74 o
  -4   1   3     1767.57     1794.26     15.49 o
  -3   1   3      912.84      920.30      8.29 o
  -2   1   3     5619.03     5822.10     48.63 o
  -1   1   3      253.30      243.02      2.68 o
   0   1   3       38.90       44.12      0.98 o
   1   1   3       73.75       66.65      1.15 o
   2   1   3     1768.51     1813.28     15.76 o
   3   1   3       70.60       71.89      1.25 o
   4   1   3      194.91      204.91      2.39 o
   5   1   3       20.76       16.85      0.72 o
   6   1   3      254.10      215.42      2.84 o
   7   1   3       46.88       57.63      1.21 o
   8   1   3       12.47       17.58      0.82 o
   9   1   3      104.11      112.03      1.78 o
  10   1   3     3039.52     3194.50     29.31 o
  11   1   3       22.85       31.83      1.08 o
  12   1   3      144.48      164.56      2.68 o
  13   1   3        0.18        0.48      0.82 o
  14   1   3      667.03      620.95      7.83 o
  15   1   3      275.24      278.96      4.18 o
  16   1   3      250.81      246.76      3.94 o
  17   1   3       37.01       36.90      1.64 o
  18   1   3        1.49        2.85      1.00 o
  19   1   3       54.43       58.67      2.24 o
  20   1   3       58.37       47.67      2.11 o
  21   1   3       23.77       21.81      1.70 o
  22   1   3      301.22      247.07      4.77 o
  23   1   3        2.09        3.06      1.30 o
  24   1   3        5.30        2.35      1.60 o
  25   1   3        7.31       10.94      2.30 o
  26   1   3        5.53        5.27      2.11 o
  27   1   3        3.74        3.24      2.68 o
  28   1   3        6.29        5.72      2.85 o
  29   1   3       11.30       16.81      3.74 o
  30   1   3       85.36       89.71     14.67 o
 -31   2   3       27.78       27.91      5.38 o
 -30   2   3       39.57       50.10      6.15 o
 -29   2   3        4.25       -1.24      3.09 o
 -28   2   3        3.17        5.25      1.96 o
 -27   2   3        7.47        5.35      2.09 o
 -26   2   3        0.43        1.67      1.68 o
 -25   2   3       25.55       27.84      2.62 o
 -24   2   3        9.27        7.92      1.90 o
 -23   2   3       47.75       48.03      2.87 o
 -22   2   3       49.18       44.53      3.32 o
 -21   2   3       65.24       74.38      3.22 o
 -20   2   3      187.32      179.56      4.81 o
 -19   2   3       10.51       13.51      1.80 o
 -18   2   3      129.92      113.64      3.64 o
 -17   2   3       87.05      106.17      2.97 o
 -16   2   3       16.98       19.99      1.76 o
 -15   2   3       84.39       90.79      3.04 o
 -14   2   3      233.11      223.69      4.19 o
 -13   2   3      105.19       99.02      2.92 o
 -12   2   3        9.41       11.07      1.16 o
 -11   2   3       23.16       30.77      1.64 o
 -10   2   3      104.49       99.12      2.20 o
  -9   2   3      504.59      538.49      5.02 o
  -8   2   3      124.71      149.21      2.29 o
  -7   2   3       88.95       91.88      1.49 o
  -6   2   3      879.45      868.46      7.77 o
  -5   2   3      688.10      773.96      7.02 o
  -4   2   3      578.58      599.35      5.96 o
  -3   2   3      887.69      949.25      8.35 o
  -2   2   3      791.57      810.78      6.89 o
  -1   2   3     2465.97     2679.22     20.67 o
   0   2   3        0.47       -0.56      0.56 o
   1   2   3      146.90      167.97      4.05 o
   2   2   3       69.81       88.68      1.61 o
   3   2   3      284.94      335.69      3.60 o
   4   2   3      349.07      381.44      3.91 o
   5   2   3       12.81        8.87      0.61 o
   6   2   3      183.19      184.29      2.90 o
   7   2   3       85.43       82.20      1.53 o
   8   2   3       68.43       66.29      1.56 o
   9   2   3        0.01       -0.45      0.63 o
  10   2   3      148.38      145.67      2.87 o
  11   2   3      181.65      177.80      4.06 o
  12   2   3        0.12        0.57      0.84 o
  13   2   3      274.47      262.03      4.31 o
  14   2   3      339.72      315.62      4.94 o
  15   2   3      378.63      369.39      6.23 o
  16   2   3      273.49      254.81      4.47 o
  17   2   3      143.01      144.19      3.35 o
  18   2   3     1507.82     1428.60     16.16 o
  19   2   3       45.04       46.57      1.94 o
  20   2   3       35.60       35.74      1.78 o
  21   2   3        2.26        2.07      1.07 o
  22   2   3        0.02       -1.04      1.04 o
  23   2   3        0.15       -1.56      2.17 o
  24   2   3       19.37       21.10      2.71 o
  25   2   3        3.02        0.33      1.93 o
  26   2   3       33.16       31.36      3.27 o
  27   2   3        3.05        4.42      2.25 o
  28   2   3       40.67       54.55      4.95 o
  29   2   3        0.45        0.26      3.93 o
 -29   3   3       52.03       62.84      5.69 o
 -28   3   3       69.15       65.03      6.51 o
 -27   3   3       54.96       57.20      6.67 o
 -26   3   3       41.54       39.95      4.49 o
 -25   3   3        0.96        1.13      1.80 o
 -24   3   3       19.74       20.61      2.43 o
 -23   3   3       45.28       48.94      3.51 o
 -22   3   3        7.04        6.78      1.86 o
 -21   3   3       49.79       44.77      3.75 o
 -20   3   3        0.16       -0.51      1.46 o
 -19   3   3       63.47       50.61      2.77 o
 -18   3   3      214.46      198.31      4.47 o
 -17   3   3      113.46      101.78      3.11 o
 -16   3   3       42.81       37.35      2.05 o
 -15   3   3      108.70      107.52      3.10 o
 -14   3   3       13.64       12.79      1.42 o
 -13   3   3       30.47       31.99      2.00 o
 -12   3   3        8.43        7.21      1.22 o
 -11   3   3       16.87       18.43      1.76 o
 -10   3   3       72.57       72.26      2.37 o
  -9   3   3      346.70      320.87      4.73 o
  -8   3   3       35.43       37.56      1.41 o
  -7   3   3       31.03       24.27      1.49 o
  -6   3   3      457.04      436.57      5.70 o
  -5   3   3      200.49      189.88      3.72 o
  -4   3   3      217.71      220.18      4.03 o
  -3   3   3       98.29       90.64      2.57 o
  -2   3   3        0.01        0.70      0.87 o
  -1   3   3       92.40       94.72      2.57 o
   0   3   3        1.34        0.44      0.87 o
   1   3   3       28.74       32.02      1.62 o
   2   3   3      292.09      317.44      5.20 o
   3   3   3       79.67       86.10      2.52 o
   4   3   3       98.81       98.63      2.71 o
   5   3   3       56.14       51.26      2.01 o
   6   3   3      215.21      208.12      4.76 o
   7   3   3      309.56      307.39      5.29 o
   8   3   3        3.08        3.09      1.07 o
   9   3   3        5.20        5.12      1.34 o
  10   3   3       22.06       22.30      1.67 o
  11   3   3      448.74      427.22      6.89 o
  12   3   3        1.74        2.97      1.24 o
  13   3   3      102.64      101.43      3.14 o
  14   3   3     1815.69     1822.74     21.91 o
  15   3   3      300.00      282.34      5.57 o
  16   3   3      434.95      413.99      7.13 o
  17   3   3        0.51        1.98      1.32 o
  18   3   3      458.26      435.70     10.09 o
  19   3   3      142.57      134.65      5.21 o
  20   3   3        7.81        9.18      1.68 o
  21   3   3       39.92       44.69      3.42 o
  22   3   3        3.47        4.06      2.11 o
  23   3   3       10.21       15.34      3.24 o
  24   3   3       12.03       15.03      3.49 o
  25   3   3       39.70       43.84      4.51 o
  26   3   3      202.90      270.76     10.18 o
  27   3   3       10.76       16.14      3.75 o
  28   3   3       11.03       13.77      5.27 o
 -26   4   3      164.65      178.50     12.09 o
 -25   4   3       34.93       34.41      4.57 o
 -24   4   3       81.41       80.90      4.72 o
 -23   4   3        7.85        9.11      2.50 o
 -22   4   3       44.39       55.12      3.87 o
 -21   4   3      162.45      147.14      4.79 o
 -20   4   3       26.22       21.49      2.29 o
 -19   4   3       63.47       68.56      3.33 o
 -18   4   3      110.36      109.21      4.02 o
 -17   4   3      118.16      107.90      3.95 o
 -16   4   3      135.17      131.17      4.25 o
 -15   4   3       12.26       10.47      1.80 o
 -14   4   3       10.52       12.60      1.83 o
 -13   4   3        2.06        0.80      1.35 o
 -12   4   3       22.71       27.88      2.19 o
 -11   4   3        5.70        7.49      1.59 o
 -10   4   3       20.56       24.51      2.08 o
  -9   4   3      572.45      569.29     11.38 o
  -8   4   3       40.19       38.35      2.96 o
  -7   4   3      846.26      842.17     11.50 o
  -6   4   3      712.60      731.10     10.11 o
  -5   4   3      607.93      621.13      8.92 o
  -4   4   3      392.71      385.93      6.35 o
  -3   4   3       45.52       39.54      2.04 o
  -2   4   3      167.46      171.83      3.92 o
  -1   4   3     1171.74     1130.51     14.31 o
   0   4   3      212.85      204.03      4.35 o
   1   4   3      156.29      149.11      3.65 o
   2   4   3       22.95       16.25      2.02 o
   3   4   3       16.23       30.57      2.47 o
   4   4   3       20.77       22.08      1.73 o
   5   4   3       51.34       41.22      2.12 o
   6   4   3       11.49        9.91      2.21 o
   7   4   3       40.28       47.80      2.30 o
   8   4   3       47.94       45.38      2.27 o
   9   4   3       12.15       11.41      1.56 o
  10   4   3      142.42      126.96      3.58 o
  11   4   3      200.43      169.25      4.24 o
  12   4   3       67.11       60.01      2.68 o
  13   4   3        5.35        3.66      1.51 o
  14   4   3      624.86      605.17      9.48 o
  15   4   3       61.82       60.77      2.82 o
  16   4   3       51.02       55.55      2.77 o
  17   4   3       69.85       74.21      3.46 o
  18   4   3        2.38        2.16      2.24 o
  19   4   3       46.81       40.57      3.44 o
  20   4   3        1.61        5.86      2.73 o
  21   4   3       17.99       21.58      3.76 o
  22   4   3       13.10       12.45      3.47 o
  23   4   3       24.25       36.99      5.67 o
  24   4   3       16.49       21.30      5.38 o
  25   4   3       19.49       26.74      4.33 o
 -22   5   3       50.15       54.12      6.48 o
 -21   5   3       55.14       64.86      4.32 o
 -20   5   3       70.03       82.56      4.60 o
 -19   5   3      138.50      150.89      7.68 o
 -18   5   3      179.66      191.91      5.74 o
 -17   5   3       91.64       82.32      3.86 o
 -16   5   3       37.18       31.30      2.70 o
 -15   5   3        7.73        5.90      1.87 o
 -14   5   3       19.25       22.19      2.42 o
 -13   5   3        2.59        0.05      1.52 o
 -12   5   3        0.00       -1.43      1.43 o
 -11   5   3        3.82        0.97      1.57 o
 -10   5   3        9.34        7.54      1.87 o
  -9   5   3      145.69      169.57      4.97 o
  -8   5   3       82.17       92.15      4.46 o
  -7   5   3        4.43        4.97      1.39 o
  -6   5   3       13.27       12.99      1.54 o
  -5   5   3      205.24      219.23      4.92 o
  -4   5   3      135.36      126.31      3.68 o
  -3   5   3        3.58        2.91      1.38 o
  -2   5   3        2.41        0.03      1.19 o
  -1   5   3        7.93        4.12      1.47 o
   0   5   3        6.04        5.51      1.44 o
   1   5   3      150.60      153.78      4.38 o
   2   5   3       13.00       14.76      1.74 o
   3   5   3       16.19       22.42      2.00 o
   4   5   3        0.19        0.03      1.29 o
   5   5   3      161.02      154.94      4.63 o
   6   5   3      118.26      108.92      3.56 o
   7   5   3        0.00       -0.24      1.31 o
   8   5   3       12.02        5.07      1.76 o
   9   5   3       42.30       49.73      2.68 o
  10   5   3       61.12       54.94      2.82 o
  11   5   3        9.19        5.00      1.55 o
  12   5   3       69.97       60.20      3.28 o
  13   5   3      166.94      168.36      5.14 o
  14   5   3       50.16       55.39      3.28 o
  15   5   3      110.18      119.56      4.52 o
  16   5   3        0.05        0.95      1.96 o
  17   5   3        0.17        3.14      2.41 o
  18   5   3      132.02      131.88      7.20 o
  19   5   3        0.20        1.98      2.88 o
  20   5   3       57.25       61.56      5.46 o
  21   5   3        0.75        1.07      2.92 o
 -16   6   3        2.01        4.85      4.28 o
 -15   6   3       95.04      104.36      9.04 o
 -14   6   3       51.64       66.25      7.72 o
 -13   6   3        3.43        6.61      7.96 o
 -12   6   3        1.32        4.25      3.35 o
 -11   6   3        2.58        4.71      3.26 o
 -10   6   3        6.57       13.05      3.43 o
  -9   6   3       45.69       58.73      5.07 o
  -8   6   3       66.96       77.29      5.57 o
  -7   6   3        3.84       -0.77      2.43 o
  -6   6   3       25.63       29.85      3.26 o
  -5   6   3      244.09      269.09      7.67 o
  -4   6   3       60.24       68.33      3.54 o
  -3   6   3       55.90       64.45      3.49 o
  -2   6   3        1.53        1.44      1.93 o
  -1   6   3       86.98       85.40      4.48 o
   0   6   3        1.06        0.75      1.97 o
   1   6   3       16.84       15.98      4.13 o
   2   6   3      182.23      177.18      6.33 o
   3   6   3      277.58      281.58      8.05 o
   4   6   3       25.66       30.58      3.19 o
   5   6   3       38.07       27.10      3.13 o
   6   6   3       31.29       20.37      2.92 o
   7   6   3        2.46        2.91      1.89 o
   8   6   3       18.12       18.11      2.38 o
   9   6   3       51.27       58.87      3.51 o
  10   6   3       21.58       21.78      2.65 o
  11   6   3        5.94        7.24      2.48 o
  12   6   3       12.70       11.76      2.73 o
  13   6   3        0.61        1.70      2.66 o
  14   6   3        0.66        2.80      2.36 o
  15   6   3       36.93       38.31      3.74 o
 -31   0   4        0.12       -0.26      4.50 o
 -30   0   4        5.91        9.35      5.20 o
 -29   0   4       41.92       44.33      7.41 o
 -28   0   4        0.00       -1.84      2.42 o
 -27   0   4       74.18       76.84      5.62 o
 -26   0   4       36.29       30.16      3.71 o
 -25   0   4      114.67      116.27      6.59 o
 -24   0   4     1486.71     1444.81     29.58 o
 -23   0   4     1955.08     1893.45     36.82 o
 -22   0   4      331.12      306.64     12.44 o
 -21   0   4        3.12        1.71      2.04 o
 -20   0   4       31.12       31.66      3.07 o
 -19   0   4        1.76        2.71      4.48 o
 -18   0   4        8.76        8.30      2.02 o
 -17   0   4       13.80       12.49      2.17 o
 -16   0   4       21.88       20.71      3.40 o
 -15   0   4      180.06      169.47      5.57 o
 -14   0   4       44.11       38.87      2.15 o
 -13   0   4       62.41       70.97      2.78 o
 -12   0   4      577.04      638.51     16.74 o
 -11   0   4     1665.86     1745.51     21.71 o
 -10   0   4     1329.15     1345.10     17.66 o
  -9   0   4       44.50       46.35      2.33 o
  -8   0   4      996.79      992.65     12.69 o
  -7   0   4        0.34        0.87      0.54 o
  -6   0   4      296.71      264.22     32.04 o
  -5   0   4        0.89       -0.43      0.86 o
  -4   0   4      485.60      521.48     20.22 o
  -3   0   4        3.67        6.25      1.76 o
  -2   0   4      295.59      271.30      6.60 o
  -1   0   4       91.94       89.85      3.64 o
   0   0   4     1795.08     1798.49     31.67 o
   1   0   4      971.80      934.94     11.99 o
   2   0   4        4.23        3.29      0.63 o
   3   0   4        6.42        7.57      1.00 o
   4   0   4        3.39        3.20      0.71 o
   5   0   4      286.82      256.71      4.90 o
   6   0   4      118.05      123.74      2.57 o
   7   0   4      120.01      122.96      2.64 o
   8   0   4      468.96      506.89      6.30 o
   9   0   4      854.98      864.88     10.79 o
  10   0   4      550.47      589.44      8.45 o
  11   0   4      472.06      468.08      7.66 o
  12   0   4       41.79       48.84      3.62 o
  13   0   4      852.19      828.07     14.01 o
  14   0   4       69.61       73.14      3.35 o
  15   0   4      294.75      291.69      6.82 o
  16   0   4      211.05      219.90      5.86 o
  17   0   4       90.55       85.73      3.73 o
  18   0   4      225.42      211.10      5.91 o
  19   0   4       10.67       10.65      2.06 o
  20   0   4      935.32      820.62     14.93 o
  21   0   4        0.64        1.74      2.09 o
  22   0   4       27.44       19.70      2.49 o
  23   0   4       58.37       51.93      3.45 o
  24   0   4        3.28        6.58      2.09 o
  25   0   4        6.04        3.14      2.01 o
  26   0   4        3.89        2.47      2.23 o
  27   0   4       22.41       26.77      5.60 o
  28   0   4       41.82       43.09      6.70 o
  29   0   4        0.77       -1.10      3.75 o
 -31   1   4        6.97        4.11      3.72 o
 -30   1   4       52.80       50.17      5.44 o
 -29   1   4        9.56       10.20      3.81 o
 -28   1   4        0.59       -2.01      2.01 o
 -27   1   4       19.13       20.16      2.46 o
 -26   1   4        1.61        4.73      1.79 o
 -25   1   4        5.52        7.30      1.89 o
 -24   1   4      107.28      102.53      4.62 o
 -23   1   4       97.85      103.10      3.90 o
 -22   1   4      116.47      116.30      3.97 o
 -21   1   4       92.56       90.62      3.45 o
 -20   1   4      120.68      118.90      4.06 o
 -19   1   4      114.91      115.24      3.67 o
 -18   1   4        7.02        7.52      1.84 o
 -17   1   4       74.17       70.50      3.41 o
 -16   1   4       12.84       13.98      1.88 o
 -15   1   4        9.58       11.52      1.37 o
 -14   1   4       44.28       45.94      1.76 o
 -13   1   4      211.82      221.85      5.82 o
 -12   1   4        8.36       11.98      0.84 o
 -11   1   4       12.23       11.67      0.85 o
 -10   1   4       76.03       84.82      1.70 o
  -9   1   4       44.30       53.79      1.29 o
  -8   1   4      326.79      338.83      3.67 o
  -7   1   4      846.38      866.99      7.63 o
  -6   1   4      156.92      173.05      2.19 o
  -5   1   4     2769.89     2872.14     24.50 o
  -4   1   4      163.56      167.44      2.06 o
  -3   1   4       63.02       54.98      1.52 o
  -2   1   4     1613.98     1663.07     14.53 o
  -1   1   4     1996.27     2104.06     18.48 o
   0   1   4        0.32        0.98      0.47 o
   1   1   4      724.81      733.60      7.46 o
   2   1   4       24.83       34.62      0.98 o
   3   1   4      386.48      414.14      4.39 o
   4   1   4       46.86       51.30      1.23 o
   5   1   4      280.77      278.99      3.37 o
   6   1   4       20.32       19.99      0.86 o
   7   1   4      504.67      495.62      9.67 o
   8   1   4      121.06      123.58      2.34 o
   9   1   4        0.43        0.16      0.63 o
  10   1   4      182.31      183.32      3.30 o
  11   1   4      853.31      830.90      9.77 o
  12   1   4       68.47       72.93      2.19 o
  13   1   4      253.38      237.79      3.79 o
  14   1   4        6.46        6.62      1.06 o
  15   1   4      489.69      460.01      6.05 o
  16   1   4      330.31      306.51      4.69 o
  17   1   4       77.32       78.26      2.37 o
  18   1   4       60.82       57.56      2.11 o
  19   1   4        4.40        3.92      1.13 o
  20   1   4      143.66      122.75      3.31 o
  21   1   4        0.98       -0.17      1.15 o
  22   1   4        0.03       -0.16      1.20 o
  23   1   4       14.16       13.21      1.68 o
  24   1   4       13.64       24.16      1.95 o
  25   1   4        0.58        1.07      1.34 o
  26   1   4        0.85        0.55      1.79 o
  27   1   4       11.26       15.16      5.99 o
  28   1   4       64.79      117.99      5.49 o
  29   1   4        7.50        4.79      3.26 o
 -29   2   4        7.05       11.96      3.97 o
 -28   2   4      112.09      121.07      7.29 o
 -27   2   4       48.15       55.45      4.16 o
 -26   2   4        0.39       -0.61      2.94 o
 -25   2   4       13.42       15.44      2.25 o
 -24   2   4       34.54       26.52      3.10 o
 -23   2   4        0.82        0.94      1.52 o
 -22   2   4       22.47       22.05      3.74 o
 -21   2   4       17.53       19.65      2.10 o
 -20   2   4      139.62      136.09      4.21 o
 -19   2   4      229.88      214.07      5.19 o
 -18   2   4       16.71       15.36      1.77 o
 -17   2   4       39.81       38.27      2.29 o
 -16   2   4      186.07      178.97      3.82 o
 -15   2   4       35.20       31.08      1.69 o
 -14   2   4       97.12       91.82      3.02 o
 -13   2   4        0.71        1.95      0.95 o
 -12   2   4        0.69        0.32      0.95 o
 -11   2   4       45.03       52.03      1.91 o
 -10   2   4       31.99       30.27      1.33 o
  -9   2   4        0.12        0.34      0.69 o
  -8   2   4       43.62       42.21      1.19 o
  -7   2   4      446.55      438.63      4.77 o
  -6   2   4      250.05      248.54      3.14 o
  -5   2   4       11.23       11.06      0.80 o
  -4   2   4     4346.46     4425.43     40.54 o
  -3   2   4      732.60      730.13      9.33 o
  -2   2   4      355.19      363.14      4.18 o
  -1   2   4       76.77       73.00      1.66 o
   0   2   4      434.48      473.49      5.01 o
   1   2   4      243.29      258.69      3.34 o
   2   2   4       67.88       80.01      1.59 o
   3   2   4       10.52       12.25      0.79 o
   4   2   4       29.05       19.78      0.91 o
   5   2   4        0.58       -0.25      0.52 o
   6   2   4        8.98        9.17      0.83 o
   7   2   4      172.28      163.97      2.99 o
   8   2   4      591.95      587.42      8.48 o
   9   2   4      177.98      169.63      4.37 o
  10   2   4        8.46       11.61      1.36 o
  11   2   4      199.85      186.49      3.51 o
  12   2   4      690.65      647.84      8.45 o
  13   2   4      290.71      275.55      4.62 o
  14   2   4      704.00      692.23      8.88 o
  15   2   4       76.17       79.17      2.50 o
  16   2   4      728.79      719.27      9.31 o
  17   2   4       15.33       16.10      1.75 o
  18   2   4        0.13        2.94      1.32 o
  19   2   4      134.44      126.84      4.00 o
  20   2   4        2.70        0.06      1.19 o
  21   2   4       16.49       14.05      1.65 o
  22   2   4       13.48       15.99      1.76 o
  23   2   4        0.19        1.23      1.37 o
  24   2   4        4.69        5.97      2.06 o
  25   2   4        0.07       -1.85      1.85 o
  26   2   4       51.63       64.95      5.32 o
  27   2   4        5.07        5.91      3.16 o
  28   2   4      132.74      161.23     10.83 o
 -28   3   4        3.81        8.97      3.64 o
 -27   3   4       61.09       65.08      5.77 o
 -26   3   4       11.97       21.92      6.20 o
 -25   3   4       15.26       20.46      4.16 o
 -24   3   4       58.07       61.56      3.62 o
 -23   3   4        0.09        2.21      1.75 o
 -22   3   4        5.25        3.27      1.63 o
 -21   3   4       24.44       14.43      2.12 o
 -20   3   4       49.31       47.05      2.86 o
 -19   3   4       14.17       18.67      2.05 o
 -18   3   4       31.92       22.76      1.85 o
 -17   3   4       51.60       58.21      2.54 o
 -16   3   4      211.78      198.21      4.34 o
 -15   3   4        6.33        3.15      1.20 o
 -14   3   4      134.59      129.16      4.69 o
 -13   3   4       38.87       40.51      4.55 o
 -12   3   4       61.55       66.91      2.71 o
 -11   3   4        0.74        0.85      1.16 o
 -10   3   4       20.73       24.74      1.82 o
  -9   3   4      293.65      294.47      5.77 o
  -8   3   4      221.37      230.68      3.99 o
  -7   3   4       46.42       52.02      2.25 o
  -6   3   4      867.38      835.87     10.76 o
  -5   3   4      126.24      110.96      2.87 o
  -4   3   4      187.42      176.57      3.64 o
  -3   3   4      300.29      286.01      4.91 o
  -2   3   4      135.27      128.14      3.29 o
  -1   3   4        1.38        4.74      1.07 o
   0   3   4      156.93      160.87      3.50 o
   1   3   4        4.17        2.53      1.05 o
   2   3   4      109.23       95.13      2.70 o
   3   3   4      193.95      215.51      4.21 o
   4   3   4       50.60       54.19      2.12 o
   5   3   4       35.54       36.33      2.09 o
   6   3   4       18.98       14.23      1.43 o
   7   3   4       18.25       11.81      1.42 o
   8   3   4        1.11        2.86      1.12 o
   9   3   4       43.35       39.41      2.02 o
  10   3   4       78.18       69.48      2.60 o
  11   3   4       71.92       71.34      2.66 o
  12   3   4      535.31      514.14      8.10 o
  13   3   4       84.05       83.52      2.99 o
  14   3   4      130.72      119.92      3.58 o
  15   3   4      187.71      192.23      4.59 o
  16   3   4       61.24       62.82      2.78 o
  17   3   4       25.73       24.08      2.08 o
  18   3   4      168.77      172.98      4.55 o
  19   3   4       83.35       85.81      3.34 o
  20   3   4        0.56       -0.74      1.44 o
  21   3   4       90.84       97.77      3.69 o
  22   3   4       13.58        9.43      2.11 o
  23   3   4       36.47       34.63      3.48 o
  24   3   4       24.54       35.80      3.61 o
  25   3   4       33.64       43.75      5.36 o
  26   3   4      106.92      126.29      7.27 o
 -25   4   4       41.37       26.60      6.57 o
 -24   4   4       44.88       32.02      6.53 o
 -23   4   4       80.70       82.75      8.60 o
 -22   4   4       15.37       10.34      4.96 o
 -21   4   4        0.09       -0.32      2.52 o
 -20   4   4        2.28        5.29      2.16 o
 -19   4   4       38.00       22.74      2.37 o
 -18   4   4       51.28       51.35      2.99 o
 -17   4   4        7.88        5.80      1.73 o
 -16   4   4       40.36       29.36      3.20 o
 -15   4   4       17.73       23.42      2.22 o
 -14   4   4       30.86       38.78      2.54 o
 -13   4   4        0.68        0.80      1.39 o
 -12   4   4       70.89       77.18      3.26 o
 -11   4   4       42.40       37.61      2.40 o
 -10   4   4       61.00       61.95      2.92 o
  -9   4   4      345.76      329.76      6.73 o
  -8   4   4        5.02        6.74      1.42 o
  -7   4   4      136.35      130.90      3.43 o
  -6   4   4        0.48        0.59      1.13 o
  -5   4   4      229.51      224.78      4.63 o
  -4   4   4       94.90       93.29      3.90 o
  -3   4   4      125.91      121.40      3.36 o
  -2   4   4      112.32      108.48      3.22 o
  -1   4   4      127.78      123.34      4.66 o
   0   4   4       15.12       15.04      1.81 o
   1   4   4        0.28       -0.98      0.98 o
   2   4   4        4.47        4.60      1.30 o
   3   4   4      266.72      221.31      4.68 o
   4   4   4      114.80      106.17      3.50 o
   5   4   4       35.27       28.92      1.94 o
   6   4   4      366.64      325.14      6.01 o
   7   4   4       34.15       39.87      2.29 o
   8   4   4       67.33       55.02      2.52 o
   9   4   4        7.02        5.43      1.43 o
  10   4   4      117.32      105.68      3.42 o
  11   4   4       27.33       31.60      2.46 o
  12   4   4       14.46       19.11      1.96 o
  13   4   4        0.72        1.00      1.35 o
  14   4   4        0.51       -0.27      1.37 o
  15   4   4      178.27      189.81      4.83 o
  16   4   4       73.32       68.54      3.15 o
  17   4   4        0.01       -0.34      1.50 o
  18   4   4       27.29       26.46      2.39 o
  19   4   4       81.43       91.36      4.10 o
  20   4   4       96.62       98.30      4.32 o
  21   4   4       28.33       30.69      3.51 o
  22   4   4       18.18       17.74      3.81 o
  23   4   4       44.94       43.09      6.79 o
 -21   5   4       19.41        9.70      5.25 o
 -20   5   4       42.30       69.14     10.39 o
 -19   5   4        2.29        5.92      3.03 o
 -18   5   4       92.30       94.51      5.79 o
 -17   5   4      140.36      142.44      5.80 o
 -16   5   4       16.50       21.75      2.56 o
 -15   5   4       49.66       57.00      3.36 o
 -14   5   4       61.62       72.39      3.61 o
 -13   5   4        0.31        3.05      1.72 o
 -12   5   4       13.75       15.96      2.18 o
 -11   5   4        0.13        1.34      1.51 o
 -10   5   4        0.36       -1.10      1.63 o
  -9   5   4       38.80       34.40      2.66 o
  -8   5   4        5.94        6.95      1.64 o
  -7   5   4       20.55       23.61      2.09 o
  -6   5   4       10.42        9.48      1.91 o
  -5   5   4        7.10        5.69      1.53 o
  -4   5   4        1.85        0.57      1.32 o
  -3   5   4       94.59       94.39      3.29 o
  -2   5   4        1.03       -0.81      1.22 o
  -1   5   4       34.29       31.95      2.19 o
   0   5   4      141.40      138.83      4.19 o
   1   5   4       16.88       20.86      1.99 o
   2   5   4      109.71       93.15      3.36 o
   3   5   4       90.76       74.78      3.06 o
   4   5   4        3.78        6.18      1.55 o
   5   5   4       42.01       36.72      2.40 o
   6   5   4        1.14        1.56      1.38 o
   7   5   4        2.39       -1.32      1.32 o
   8   5   4        1.71       -0.22      1.41 o
   9   5   4       95.84       79.05      4.21 o
  10   5   4        4.74        4.48      1.60 o
  11   5   4      102.16       94.56      3.58 o
  12   5   4      150.12      140.24      4.40 o
  13   5   4        3.06        5.48      1.76 o
  14   5   4       17.88       18.69      2.50 o
  15   5   4        5.16        6.87      2.08 o
  16   5   4        8.19        9.70      2.28 o
  17   5   4        0.01        0.13      2.34 o
  18   5   4       16.75       17.31      2.99 o
  19   5   4        0.39        1.37      2.93 o
 -14   6   4        3.98        6.26      4.45 o
 -13   6   4        2.35        5.12      4.28 o
 -12   6   4       46.08       63.87      7.67 o
 -11   6   4        1.86        2.51      3.84 o
 -10   6   4        3.49        4.44      3.48 o
  -9   6   4       37.07       39.64      4.63 o
  -8   6   4        1.25        2.12      2.71 o
  -7   6   4       75.62       88.77      4.14 o
  -6   6   4        0.13        0.72      1.67 o
  -5   6   4      106.84      122.40      4.72 o
  -4   6   4        0.83        2.25      1.64 o
  -3   6   4        1.58        3.51      1.64 o
  -2   6   4        0.69        4.30      1.68 o
  -1   6   4       43.02       40.78      4.53 o
   0   6   4        0.07       -0.45      1.57 o
   1   6   4       88.24      101.29      3.86 o
   2   6   4      108.57      110.74      4.04 o
   3   6   4       87.13       97.37      5.06 o
   4   6   4        0.39        0.86      1.71 o
   5   6   4        4.81        3.64      1.79 o
   6   6   4        0.00        0.32      1.72 o
   7   6   4       99.76      114.09      4.62 o
   8   6   4        9.86        8.45      2.17 o
   9   6   4        2.72        0.80      2.27 o
  10   6   4        8.06       11.22      2.72 o
  11   6   4        0.39       -1.25      2.19 o
  12   6   4        4.03        4.62      2.49 o
  13   6   4       11.41       15.87      3.11 o
 -29   1   5       11.83       11.23      3.99 o
 -28   1   5        2.79        6.54      3.59 o
 -27   1   5       76.60       77.29      6.22 o
 -26   1   5       66.77       56.26      6.26 o
 -25   1   5      302.17      297.56      9.89 o
 -24   1   5      317.98      311.01      6.98 o
 -23   1   5      145.59      136.88      4.38 o
 -22   1   5        2.72        3.11      1.50 o
 -21   1   5        5.58        7.23      1.60 o
 -20   1   5       21.56       23.48      2.12 o
 -19   1   5        9.01        5.32      1.42 o
 -18   1   5       11.14        9.62      1.55 o
 -17   1   5        1.23        2.39      1.17 o
 -16   1   5        0.75        1.93      1.11 o
 -15   1   5        0.01       -0.44      1.01 o
 -14   1   5        0.52        1.98      1.05 o
 -13   1   5      108.19      113.46      3.01 o
 -12   1   5      398.81      422.96      5.78 o
 -11   1   5      336.24      350.43      4.27 o
 -10   1   5       60.91       58.28      1.49 o
  -9   1   5       99.80      106.87      1.71 o
  -8   1   5        7.72        7.75      0.58 o
  -7   1   5      271.97      260.07      3.47 o
  -6   1   5      111.59      114.60      2.12 o
  -5   1   5      325.14      327.79      4.26 o
  -4   1   5      355.26      353.39      4.50 o
  -3   1   5      105.14       95.39      2.16 o
  -2   1   5      118.66      118.97      2.33 o
  -1   1   5      274.66      294.60      4.26 o
   0   1   5      988.13     1054.87      9.67 o
   1   1   5       82.45       94.33      1.57 o
   2   1   5        8.00        8.41      0.64 o
   3   1   5        9.54        8.94      0.68 o
   4   1   5       55.87       51.67      1.31 o
   5   1   5       12.00       13.59      0.81 o
   6   1   5       14.83       19.10      1.17 o
   7   1   5      119.07      121.74      2.56 o
   8   1   5      756.79      737.52      9.72 o
   9   1   5       25.15       22.89      1.41 o
  10   1   5       31.33       31.45      1.54 o
  11   1   5       19.00       17.92      1.33 o
  12   1   5      974.31      939.90     11.16 o
  13   1   5      716.54      701.78      8.29 o
  14   1   5       51.64       56.87      3.38 o
  15   1   5       27.76       27.87      1.60 o
  16   1   5        0.01       -0.80      0.91 o
  17   1   5       23.00       22.16      1.56 o
  18   1   5        3.27        4.24      1.18 o
  19   1   5       77.39       73.67      2.70 o
  20   1   5      120.52      103.79      3.19 o
  21   1   5       20.88       25.08      1.96 o
  22   1   5        6.10        9.67      1.60 o
  23   1   5        0.53       -0.88      1.28 o
  24   1   5       14.50       17.58      1.95 o
  25   1   5       33.35       36.67      2.41 o
  26   1   5        0.18       -1.38      1.38 o
  27   1   5        7.52       15.36      3.68 o
 -28   2   5        0.64       -2.13      3.25 o
 -27   2   5        5.00        4.46      3.42 o
 -26   2   5       31.84       37.18      5.49 o
 -25   2   5       48.72       40.36      4.76 o
 -24   2   5       37.69       33.83      3.29 o
 -23   2   5        0.07       -0.30      1.98 o
 -22   2   5       22.57       23.72      2.31 o
 -21   2   5       89.11       85.20      4.01 o
 -20   2   5      112.42      116.35      3.92 o
 -19   2   5        2.42        2.66      1.38 o
 -18   2   5        5.27        6.95      1.53 o
 -17   2   5       44.21       43.22      2.37 o
 -16   2   5       83.33       87.21      3.10 o
 -15   2   5        8.68        6.74      1.39 o
 -14   2   5       19.65       17.85      1.99 o
 -13   2   5        0.15       -0.90      0.90 o
 -12   2   5       13.05       17.02      1.46 o
 -11   2   5       28.78       34.21      1.63 o
 -10   2   5       19.19       19.56      1.38 o
  -9   2   5      143.45      149.43      2.79 o
  -8   2   5      591.86      614.73      6.94 o
  -7   2   5      144.37      142.60      2.42 o
  -6   2   5       15.69       14.49      0.85 o
  -5   2   5      512.04      502.10      7.94 o
  -4   2   5      455.72      469.79      5.05 o
  -3   2   5      202.02      220.29      2.93 o
  -2   2   5      284.51      298.76      3.87 o
  -1   2   5      327.11      345.31      5.18 o
   0   2   5       25.41       26.23      1.34 o
   1   2   5       49.23       45.80      1.55 o
   2   2   5        0.00       -0.50      0.75 o
   3   2   5        2.43        4.12      0.82 o
   4   2   5       13.20       12.35      1.21 o
   5   2   5       89.51       81.31      2.43 o
   6   2   5        0.50        2.14      0.96 o
   7   2   5        7.94        6.29      1.23 o
   8   2   5        0.03       -0.36      0.93 o
   9   2   5      189.24      195.46      4.14 o
  10   2   5      172.40      165.95      3.83 o
  11   2   5      787.28      770.39     10.64 o
  12   2   5      258.20      254.68      5.08 o
  13   2   5      243.25      242.53      6.66 o
  14   2   5      102.43       97.74      3.21 o
  15   2   5       42.70       45.65      2.36 o
  16   2   5      395.40      391.26      6.96 o
  17   2   5       71.84       61.73      2.95 o
  18   2   5        0.00       -0.11      1.16 o
  19   2   5       30.58       33.02      2.12 o
  20   2   5        0.90        2.64      1.34 o
  21   2   5        9.35       16.16      1.85 o
  22   2   5        9.68        4.65      2.46 o
  23   2   5       36.33       47.07      2.60 o
  24   2   5       24.78       28.51      2.52 o
  25   2   5        1.06        1.06      1.93 o
  26   2   5       54.28       68.93      6.15 o
 -26   3   5        1.96        1.94      4.98 o
 -25   3   5        0.03        5.12      4.81 o
 -24   3   5        6.71       -3.13      3.84 o
 -23   3   5       13.05        7.90      4.68 o
 -22   3   5        9.67        7.49      2.18 o
 -21   3   5       70.67       64.85      3.78 o
 -20   3   5      102.63       97.40      4.40 o
 -19   3   5      245.39      221.93      7.05 o
 -18   3   5       31.46       26.16      4.10 o
 -17   3   5       86.57       87.50      3.95 o
 -16   3   5       72.40       70.85      2.99 o
 -15   3   5        7.32        8.09      1.51 o
 -14   3   5        5.88        5.60      1.41 o
 -13   3   5        5.28        2.77      1.74 o
 -12   3   5        2.98        3.74      1.29 o
 -11   3   5       24.89       25.84      1.88 o
 -10   3   5        6.55        5.49      1.38 o
  -9   3   5      377.86      385.51      6.39 o
  -8   3   5     1006.50      996.54     16.81 o
  -7   3   5     1112.48     1085.05     15.33 o
  -6   3   5      256.18      247.41      5.92 o
  -5   3   5      247.36      243.77      4.54 o
  -4   3   5      533.71      517.89      8.40 o
  -3   3   5       52.25       54.18      2.15 o
  -2   3   5       16.22       19.61      1.54 o
  -1   3   5      135.22      132.57      3.24 o
   0   3   5       32.31       34.30      2.53 o
   1   3   5       15.03       10.65      1.29 o
   2   3   5        0.56       -0.13      0.99 o
   3   3   5      147.77      135.19      3.84 o
   4   3   5      217.75      199.55      4.21 o
   5   3   5       14.03        8.54      1.33 o
   6   3   5        4.62        6.45      1.31 o
   7   3   5        0.01       -0.20      1.06 o
   8   3   5       35.80       33.44      1.97 o
   9   3   5      182.61      168.05      4.04 o
  10   3   5      173.88      164.57      4.05 o
  11   3   5       35.77       36.40      2.19 o
  12   3   5      204.53      196.82      7.15 o
  13   3   5       13.84       11.78      1.70 o
  14   3   5       36.83       40.09      2.38 o
  15   3   5       92.63       84.54      3.22 o
  16   3   5      133.32      129.20      4.00 o
  17   3   5      303.71      322.91      6.57 o
  18   3   5      137.20      144.03      4.29 o
  19   3   5       68.32       68.11      3.18 o
  20   3   5        8.43       14.61      2.09 o
  21   3   5        4.58        5.11      2.03 o
  22   3   5        5.14        4.39      1.65 o
  23   3   5       46.69       56.30      3.15 o
  24   3   5       71.02       85.38      6.28 o
 -23   4   5        5.16       12.26      5.25 o
 -22   4   5        5.27        9.35      5.12 o
 -21   4   5        0.03        5.69      4.59 o
 -20   4   5        5.64        4.63      4.59 o
 -19   4   5        4.29        3.03      2.63 o
 -18   4   5        3.20        1.06      1.85 o
 -17   4   5        1.46       -1.08      1.41 o
 -16   4   5        0.22        1.83      1.54 o
 -15   4   5        5.74        6.95      1.71 o
 -14   4   5        1.08        3.48      1.59 o
 -13   4   5        0.19        1.20      1.37 o
 -12   4   5        0.20        1.62      1.38 o
 -11   4   5       17.59       17.62      1.97 o
 -10   4   5       53.79       50.96      2.74 o
  -9   4   5      262.67      268.96      5.47 o
  -8   4   5       90.06       85.60      3.06 o
  -7   4   5       11.38        6.41      1.57 o
  -6   4   5      126.56      115.45      3.80 o
  -5   4   5       23.41       27.33      1.93 o
  -4   4   5       22.16       23.33      1.83 o
  -3   4   5      350.18      348.66      6.17 o
  -2   4   5      124.46      126.76      3.53 o
  -1   4   5       81.75       89.81      3.01 o
   0   4   5       42.89       35.74      2.11 o
   1   4   5        5.55        7.57      1.44 o
   2   4   5        1.61        1.47      1.23 o
   3   4   5       37.85       34.12      2.10 o
   4   4   5       11.78       15.16      1.66 o
   5   4   5       45.38       51.80      2.47 o
   6   4   5       19.31       16.04      1.75 o
   7   4   5       14.36       14.11      1.73 o
   8   4   5       11.05        8.54      1.55 o
   9   4   5      478.71      445.20      7.72 o
  10   4   5       94.06       81.83      3.17 o
  11   4   5       67.14       71.33      3.60 o
  12   4   5      182.64      159.95      4.40 o
  13   4   5      103.68      103.77      3.69 o
  14   4   5       33.99       35.59      2.50 o
  15   4   5      134.22      138.14      4.29 o
  16   4   5       63.77       61.09      3.18 o
  17   4   5      207.80      225.83      6.90 o
  18   4   5       33.69       31.03      2.56 o
  19   4   5       21.92       19.24      2.64 o
  20   4   5        0.22        0.75      2.20 o
  21   4   5        8.86       12.06      2.86 o
 -19   5   5        9.97       19.30      3.85 o
 -18   5   5        1.28        1.60      2.59 o
 -17   5   5       16.41       26.16      3.99 o
 -16   5   5        9.88       12.08      3.43 o
 -15   5   5       35.05       32.98      4.18 o
 -14   5   5        0.13        0.40      2.38 o
 -13   5   5        0.10        2.31      2.06 o
 -12   5   5       81.39       78.56      3.72 o
 -11   5   5       65.02       66.54      3.44 o
 -10   5   5       71.57       80.80      3.67 o
  -9   5   5      103.70      103.56      4.07 o
  -8   5   5       68.80       74.93      4.78 o
  -7   5   5        2.07        2.84      1.71 o
  -6   5   5       44.18       47.16      2.95 o
  -5   5   5       37.43       42.90      4.01 o
  -4   5   5      143.21      146.16      4.28 o
  -3   5   5       15.45       15.71      2.01 o
  -2   5   5       44.46       45.50      2.56 o
  -1   5   5        0.39        1.36      1.41 o
   0   5   5       58.98       58.65      2.96 o
   1   5   5       75.70       80.62      3.22 o
   2   5   5        0.00       -0.09      1.57 o
   3   5   5       80.60       78.28      3.23 o
   4   5   5       57.06       47.33      2.67 o
   5   5   5        1.83        0.71      1.39 o
   6   5   5        1.06        2.68      1.52 o
   7   5   5        0.01        0.32      1.42 o
   8   5   5        0.82       -0.65      1.42 o
   9   5   5       22.65       29.91      2.44 o
  10   5   5        5.31        6.75      1.77 o
  11   5   5      114.44      113.05      4.67 o
  12   5   5       56.75       54.44      3.06 o
  13   5   5      241.41      259.82      7.79 o
  14   5   5       83.57      100.12      4.50 o
  15   5   5       21.24       22.53      3.29 o
  16   5   5       12.67       12.06      2.85 o
 -10   6   5       57.09       62.76      7.59 o
  -9   6   5        0.20        3.54      3.03 o
  -8   6   5       19.56       20.59      4.02 o
  -7   6   5       29.91       26.34      3.40 o
  -6   6   5       15.65       20.43      3.37 o
  -5   6   5        6.90       10.96      8.93 o
  -4   6   5        6.27       10.33      3.19 o
  -3   6   5        4.67        4.08      3.02 o
  -2   6   5       36.18       39.76      3.60 o
  -1   6   5        2.00        2.80      2.25 o
   0   6   5       22.91       23.29      3.26 o
   1   6   5       40.57       46.07      3.89 o
   2   6   5       28.53       29.94      4.22 o
   3   6   5        1.99        2.29      2.37 o
   4   6   5        0.44       -1.61      2.67 o
   5   6   5        8.27        7.38      2.62 o
   6   6   5       16.53       22.28      3.35 o
   7   6   5       73.30       80.78      4.90 o
   8   6   5       14.97       18.91      4.34 o
 -28   0   6        2.26        4.45      5.16 o
 -27   0   6        9.37       17.11      5.91 o
 -26   0   6      276.04      267.38     15.04 o
 -24   0   6        0.14       -1.32      4.19 o
 -23   0   6       46.92       41.80      5.67 o
 -22   0   6       21.59       19.13      2.95 o
 -21   0   6        3.07        0.79      1.89 o
 -20   0   6        4.13        1.87      1.83 o
 -19   0   6        0.28       -0.62      2.47 o
 -18   0   6        1.87        0.50      1.65 o
 -17   0   6       12.18       13.66      2.14 o
 -16   0   6        8.07        7.48      1.84 o
 -15   0   6        7.15        7.64      4.28 o
 -14   0   6      136.00      133.34      5.25 o
 -13   0   6     1272.13     1339.82     20.08 o
 -12   0   6      215.93      236.09      4.51 o
 -11   0   6       19.31       15.35      3.66 o
 -10   0   6      274.29      262.62     11.47 o
  -9   0   6       32.84       35.24      2.72 o
  -8   0   6       15.05       22.98      3.75 o
  -7   0   6       29.40       26.92      2.43 o
  -6   0   6        1.69        2.41      1.40 o
  -5   0   6      302.77      299.90      8.87 o
  -4   0   6      166.31      162.47      5.59 o
  -3   0   6       86.28       86.46      4.15 o
  -2   0   6     1052.53     1098.65     17.39 o
  -1   0   6      864.44      910.59     14.93 o
   0   0   6      267.59      290.65      6.52 o
   1   0   6       60.92       64.14      3.01 o
   2   0   6        0.07       -0.84      0.99 o
   3   0   6        2.45        1.45      0.96 o
   4   0   6        1.05        1.54      0.75 o
   5   0   6       20.13       18.98      1.20 o
   6   0   6        2.45        1.72      1.11 o
   7   0   6       45.04       44.07      2.18 o
   8   0   6       37.52       36.41      2.08 o
   9   0   6      363.61      375.62      6.93 o
  10   0   6      738.85      739.20     11.43 o
  11   0   6      993.34      972.95     16.36 o
  12   0   6      342.63      343.38      7.72 o
  13   0   6      201.86      192.84      9.66 o
  14   0   6      452.52      444.50      9.44 o
  15   0   6        8.34        3.61      1.67 o
  16   0   6       70.76       69.44      3.79 o
  17   0   6       93.84       96.42      4.37 o
  18   0   6       52.67       48.68      3.28 o
  19   0   6       32.05       30.24      2.92 o
  20   0   6       31.95       25.46      2.84 o
  21   0   6       14.10       10.67      4.21 o
  22   0   6        3.07        8.32      2.35 o
  23   0   6        2.73        1.57      2.65 o
  24   0   6        7.44       11.41      3.18 o
  25   0   6       90.31      123.07      6.92 o
 -27   1   6       68.72       67.52      6.07 o
 -26   1   6       54.37       57.51      5.47 o
 -25   1   6       54.99       54.91      5.35 o
 -24   1   6      195.49      189.01     11.69 o
 -23   1   6       50.89       50.74      2.86 o
 -22   1   6       38.46       42.92      3.18 o
 -21   1   6        9.00        7.60      1.64 o
 -20   1   6       27.81       31.81      2.20 o
 -19   1   6        9.88       11.36      1.60 o
 -18   1   6        1.09        0.85      1.15 o
 -17   1   6        5.64        6.98      1.74 o
 -16   1   6        1.66        0.26      1.06 o
 -15   1   6        7.75        5.88      1.18 o
 -14   1   6        0.63        0.36      0.97 o
 -13   1   6        0.86        1.70      0.77 o
 -12   1   6       30.45       29.00      1.25 o
 -11   1   6       31.47       30.73      1.39 o
 -10   1   6        7.57        4.84      1.12 o
  -9   1   6       35.30       37.43      1.40 o
  -8   1   6       21.39       20.26      1.69 o
  -7   1   6        0.27        0.15      1.02 o
  -6   1   6        1.95        3.18      1.25 o
  -5   1   6       89.03       87.66      2.98 o
  -4   1   6      111.48      123.78      5.02 o
  -3   1   6       69.41       79.56      3.24 o
  -2   1   6        8.38        7.64      1.67 o
  -1   1   6        1.40       -0.08      0.50 o
   0   1   6       29.69       34.36      2.80 o
   1   1   6        8.74        5.98      0.80 o
   2   1   6       49.82       49.34      1.17 o
   3   1   6        9.91        8.92      0.77 o
   4   1   6       12.75       12.17      0.80 o
   5   1   6       45.45       42.10      1.80 o
   6   1   6       27.61       28.13      1.54 o
   7   1   6       43.62       37.61      1.79 o
   8   1   6      186.66      187.98      3.90 o
   9   1   6      409.21      388.73      9.15 o
  10   1   6        0.03       -0.35      0.90 o
  11   1   6       15.75       16.82      1.36 o
  12   1   6      365.75      363.10      5.30 o
  13   1   6      376.97      376.24      5.50 o
  14   1   6      118.60      119.54      2.92 o
  15   1   6       20.31       19.53      1.53 o
  16   1   6        3.90        2.54      1.13 o
  17   1   6       70.34       72.76      2.53 o
  18   1   6        2.29        0.45      1.29 o
  19   1   6        3.20        5.58      1.62 o
  20   1   6       44.24       45.94      2.70 o
  21   1   6       10.57        9.89      1.87 o
  22   1   6        0.00       -1.51      1.51 o
  23   1   6        0.06        0.39      2.19 o
  24   1   6       11.70       22.50      3.20 o
  25   1   6       32.28       54.00      4.12 o
 -26   2   6       21.31       21.41      4.45 o
 -25   2   6       30.41       33.69      6.90 o
 -24   2   6       33.27       29.46      8.38 o
 -23   2   6       21.91       25.98      4.98 o
 -22   2   6      106.38      106.94      4.94 o
 -21   2   6      149.60      146.16      4.44 o
 -20   2   6        2.29        1.45      1.44 o
 -19   2   6        3.44        2.92      1.41 o
 -18   2   6        6.09        6.46      2.05 o
 -17   2   6       14.53       16.04      3.36 o
 -16   2   6        0.05       -1.13      1.13 o
 -15   2   6        3.96        7.03      1.34 o
 -14   2   6       13.07       14.36      1.51 o
 -13   2   6        1.33        1.16      0.99 o
 -12   2   6        5.59        3.55      1.14 o
 -11   2   6        0.04        1.04      0.97 o
 -10   2   6      217.62      221.98      4.43 o
  -9   2   6      876.57      920.88     11.29 o
  -8   2   6      354.39      366.97      4.99 o
  -7   2   6       20.40       18.25      1.11 o
  -6   2   6      817.25      831.26      9.36 o
  -5   2   6     1042.39     1055.45     13.45 o
  -4   2   6      182.30      174.29      2.84 o
  -3   2   6       19.53       18.33      0.99 o
  -2   2   6        0.00       -0.63      0.63 o
  -1   2   6        5.45        7.60      0.83 o
   0   2   6       18.51       18.84      1.30 o
   1   2   6        0.78       -0.04      0.70 o
   2   2   6        0.06        0.85      0.90 o
   3   2   6        0.27        0.83      0.92 o
   4   2   6       34.07       32.58      1.70 o
   5   2   6       39.08       37.36      1.84 o
   6   2   6      347.31      331.91      5.65 o
   7   2   6      353.19      320.68      5.57 o
   8   2   6        7.04        6.70      1.27 o
   9   2   6      119.94      113.83      4.02 o
  10   2   6        2.59        0.62      1.13 o
  11   2   6      265.82      254.64      5.15 o
  12   2   6      163.43      159.49      4.04 o
  13   2   6       19.21       21.92      1.91 o
  14   2   6        2.01       -0.21      1.24 o
  15   2   6       11.77       16.95      1.85 o
  16   2   6        0.18        0.10      1.42 o
  17   2   6      209.65      207.43      4.62 o
  18   2   6       79.56       79.04      3.00 o
  19   2   6        3.01        2.29      1.44 o
  20   2   6        0.94        0.31      1.42 o
  21   2   6       29.31       43.41      2.84 o
  22   2   6        8.12        8.54      2.14 o
  23   2   6       31.19       25.32      3.25 o
  24   2   6       71.21       76.12      4.79 o
 -24   3   6        6.14        4.41      5.07 o
 -23   3   6        0.29       -4.19      4.19 o
 -22   3   6       11.62        5.78      5.20 o
 -21   3   6        1.39       -3.53      4.01 o
 -20   3   6        1.71       -3.71      3.88 o
 -19   3   6       31.27       27.17      2.60 o
 -18   3   6        5.63        6.15      1.80 o
 -17   3   6       34.36       33.76      2.66 o
 -16   3   6       22.70       18.98      2.23 o
 -15   3   6        0.24       -1.56      1.56 o
 -14   3   6        0.50        0.07      1.25 o
 -13   3   6        5.47        2.28      1.98 o
 -12   3   6       29.98       27.52      2.72 o
 -11   3   6       34.46       35.46      2.14 o
 -10   3   6       41.98       39.53      2.78 o
  -9   3   6      229.95      222.31      4.57 o
  -8   3   6      260.30      265.33      5.15 o
  -7   3   6       94.40       75.84      2.78 o
  -6   3   6       39.02       43.88      2.21 o
  -5   3   6      347.67      348.34      5.78 o
  -4   3   6      156.90      152.61      3.52 o
  -3   3   6        7.06        7.71      1.29 o
  -2   3   6       15.80       18.68      1.52 o
  -1   3   6        7.58        8.84      1.29 o
   0   3   6        5.38        6.24      1.23 o
   1   3   6        9.89        6.90      1.28 o
   2   3   6       13.01        8.20      1.32 o
   3   3   6      129.04      115.01      3.22 o
   4   3   6      108.44       95.66      2.99 o
   5   3   6        9.42       10.93      1.41 o
   6   3   6        5.40        2.28      1.18 o
   7   3   6       63.70       58.87      2.53 o
   8   3   6        8.80        6.48      1.45 o
   9   3   6        5.44        5.36      1.68 o
  10   3   6       27.45       24.45      1.98 o
  11   3   6       15.96       13.17      1.76 o
  12   3   6        5.44        4.50      1.45 o
  13   3   6       67.63       69.64      3.75 o
  14   3   6        0.00       -0.34      1.34 o
  15   3   6       42.32       37.59      2.51 o
  16   3   6      193.94      186.19      4.89 o
  17   3   6       93.59       98.45      3.75 o
  18   3   6        0.90        2.20      1.86 o
  19   3   6       21.70       21.37      3.11 o
  20   3   6        7.59        5.95      3.08 o
  21   3   6       32.84       35.47      3.14 o
 -21   4   6        0.45       -4.01      4.01 o
 -20   4   6        0.20       -0.04      4.41 o
 -19   4   6       13.96       23.69      6.22 o
 -18   4   6       10.93        3.48      4.32 o
 -17   4   6       97.23       91.61      9.09 o
 -16   4   6      126.06      136.84      7.04 o
 -15   4   6        0.58        2.55      2.34 o
 -14   4   6        3.40        3.78      1.66 o
 -13   4   6       34.27       38.50      2.61 o
 -12   4   6       23.17       22.18      2.16 o
 -11   4   6        0.64       -0.97      1.41 o
 -10   4   6        1.31       -0.29      1.36 o
  -9   4   6       25.21       20.04      1.90 o
  -8   4   6       18.00       19.00      1.85 o
  -7   4   6       82.67       86.83      4.75 o
  -6   4   6      123.04      122.89      3.99 o
  -5   4   6       19.51       18.03      1.93 o
  -4   4   6        0.43        0.38      1.80 o
  -3   4   6       47.48       47.40      2.38 o
  -2   4   6       75.62       75.53      2.87 o
  -1   4   6        8.91       12.67      1.66 o
   0   4   6       35.96       33.64      2.12 o
   1   4   6       83.99       74.29      2.84 o
   2   4   6        0.11        0.78      1.23 o
   3   4   6      167.29      140.66      3.91 o
   4   4   6      151.85      131.11      3.79 o
   5   4   6        0.00       -0.91      1.20 o
   6   4   6       78.60       67.59      2.91 o
   7   4   6        5.86        4.87      1.49 o
   8   4   6        3.15        3.49      1.47 o
   9   4   6       83.62       82.07      3.29 o
  10   4   6       61.29       65.48      3.03 o
  11   4   6        1.18        1.33      1.93 o
  12   4   6        0.06       -1.45      1.45 o
  13   4   6       22.76       26.92      2.42 o
  14   4   6       38.79       38.78      3.16 o
  15   4   6       10.74        5.05      3.05 o
  16   4   6       34.53       33.68      3.57 o
  17   4   6       48.14       60.49      4.42 o
  18   4   6       16.94       21.60      3.41 o
 -15   5   6       17.08        9.70      4.83 o
 -14   5   6       12.08        6.35      3.09 o
 -13   5   6        3.10        4.55      3.05 o
 -12   5   6       34.59       34.82      4.30 o
 -11   5   6        0.19       -0.11      2.55 o
 -10   5   6       28.31       30.51      4.22 o
  -9   5   6        7.29       11.76      3.25 o
  -8   5   6        0.00        3.37      2.29 o
  -7   5   6        6.00        6.92      2.94 o
  -6   5   6        0.06        1.85      2.61 o
  -5   5   6        0.32        2.38      1.97 o
  -4   5   6       15.07       17.03      2.76 o
  -3   5   6        8.28        6.57      2.24 o
  -2   5   6        0.23       -0.09      1.42 o
  -1   5   6       14.05       16.87      1.96 o
   0   5   6       11.20       10.93      2.13 o
   1   5   6        2.16       -0.98      1.68 o
   2   5   6       23.99       31.41      2.87 o
   3   5   6        1.53        4.41      1.88 o
   4   5   6       37.62       40.08      3.52 o
   5   5   6       11.87       19.09      2.48 o
   6   5   6        0.59       -1.79      2.09 o
   7   5   6       49.19       45.08      3.86 o
   8   5   6       19.25       23.65      3.24 o
   9   5   6       34.43       32.14      3.54 o
  10   5   6       55.27       51.38      4.13 o
  11   5   6        7.71       11.82      2.87 o
  12   5   6       41.66       35.68      3.77 o
  13   5   6       18.29       13.13      3.04 o
 -25   1   7       69.47       60.30      5.68 o
 -24   1   7        0.05        3.65      3.23 o
 -23   1   7        9.12        9.82      3.75 o
 -22   1   7       13.70       13.06      3.57 o
 -21   1   7       24.45       24.87      2.52 o
 -20   1   7        0.06       -1.24      1.28 o
 -19   1   7        0.63       -1.46      1.46 o
 -18   1   7        0.10        0.14      1.15 o
 -17   1   7        3.40        2.43      1.09 o
 -16   1   7       10.73       12.57      1.43 o
 -15   1   7       39.85       39.91      2.51 o
 -14   1   7       90.73       95.44      3.32 o
 -13   1   7      192.19      202.85      4.86 o
 -12   1   7        0.01       -1.83      2.18 o
 -11   1   7        0.17        2.75      2.23 o
 -10   1   7       23.15       26.62      2.40 o
  -9   1   7      158.91      172.04      6.38 o
  -8   1   7        3.73        4.23      1.82 o
  -7   1   7       57.49       63.90      2.90 o
  -6   1   7        0.25       -1.10      1.25 o
  -5   1   7       57.48       62.06      3.16 o
  -4   1   7        2.66        3.20      1.40 o
  -3   1   7      143.11      152.33      3.69 o
  -2   1   7      188.61      197.40      4.21 o
  -1   1   7       69.40       79.30      3.69 o
   0   1   7        3.60        1.75      1.48 o
   1   1   7        0.50        0.61      0.69 o
   2   1   7        0.02        0.02      0.63 o
   3   1   7        5.57        3.51      1.63 o
   4   1   7        0.72        0.08      0.71 o
   5   1   7       35.70       38.28      1.78 o
   6   1   7       24.98       26.03      1.55 o
   7   1   7        1.19        1.19      1.03 o
   8   1   7       17.10       14.97      1.55 o
   9   1   7       98.96      100.92      2.78 o
  10   1   7      633.95      625.88      9.20 o
  11   1   7      744.24      744.47      9.75 o
  12   1   7        0.02       -1.06      1.06 o
  13   1   7       22.91       21.19      1.74 o
  14   1   7        9.93        7.04      1.46 o
  15   1   7       34.74       37.74      2.16 o
  16   1   7        8.00        9.63      1.59 o
  17   1   7       26.21       25.40      2.12 o
  18   1   7       26.85       31.37      3.33 o
  19   1   7        8.88       12.15      3.09 o
  20   1   7        0.06       -0.41      2.10 o
  21   1   7        9.13       11.88      2.81 o
  22   1   7       56.25       68.26      4.80 o
 -23   2   7       38.85       36.39      6.97 o
 -22   2   7        0.82       -2.25      4.19 o
 -21   2   7        0.08       -2.96      4.32 o
 -20   2   7       28.29       36.61      6.75 o
 -19   2   7        5.42        6.03      2.01 o
 -18   2   7        3.42        4.30      1.50 o
 -17   2   7        0.00        1.82      1.59 o
 -16   2   7       11.91        8.17      1.47 o
 -15   2   7        0.10        0.83      1.10 o
 -14   2   7        0.71        1.87      1.70 o
 -13   2   7        6.41        8.89      1.13 o
 -12   2   7      131.36      139.20      5.19 o
 -11   2   7      201.69      216.67      5.52 o
 -10   2   7       60.32       65.92      2.96 o
  -9   2   7       11.03       14.68      1.78 o
  -8   2   7      162.29      186.96      4.52 o
  -7   2   7      100.35      103.45      4.35 o
  -6   2   7      107.70      106.99      3.62 o
  -5   2   7      131.96      144.12      3.70 o
  -4   2   7       27.56       25.46      1.79 o
  -3   2   7       11.58        9.47      1.44 o
  -2   2   7        3.51        2.81      1.63 o
  -1   2   7        4.59        3.55      1.26 o
   0   2   7       14.87       17.11      2.52 o
   1   2   7       16.74       15.96      0.99 o
   2   2   7       21.96       21.32      1.62 o
   3   2   7       59.71       63.49      2.19 o
   4   2   7       29.20       33.50      1.77 o
   5   2   7       31.45       30.32      1.76 o
   6   2   7       35.93       32.05      1.86 o
   7   2   7       29.78       28.63      1.85 o
   8   2   7      137.43      141.00      3.62 o
   9   2   7      265.59      246.51      5.02 o
  10   2   7       86.43       78.87      2.91 o
  11   2   7        0.61        1.53      1.59 o
  12   2   7        8.13        7.74      1.57 o
  13   2   7        0.69        0.98      1.29 o
  14   2   7        2.27        3.53      1.48 o
  15   2   7        8.11        6.19      1.50 o
  16   2   7        0.06       -1.33      1.33 o
  17   2   7       34.85       33.46      3.00 o
  18   2   7        2.75       -1.29      1.76 o
  19   2   7       15.22       18.98      2.67 o
  20   2   7        0.00       -0.71      1.84 o
  21   2   7       22.83       32.12      3.22 o
 -21   3   7       48.99       41.28      7.54 o
 -20   3   7       12.25        7.98      5.29 o
 -19   3   7       40.40       28.93      6.75 o
 -18   3   7       30.55       21.13      6.09 o
 -17   3   7       20.30       19.19      5.78 o
 -16   3   7       24.79       28.81      2.99 o
 -15   3   7        7.60       11.55      1.94 o
 -14   3   7        7.39        3.53      1.57 o
 -13   3   7        3.58        0.72      1.29 o
 -12   3   7       11.16       14.43      1.64 o
 -11   3   7       87.67       85.74      3.04 o
 -10   3   7      216.19      207.26      4.74 o
  -9   3   7      828.13      820.52     11.29 o
  -8   3   7       93.47      102.42      3.02 o
  -7   3   7      173.70      156.89      4.42 o
  -6   3   7      369.98      367.79      8.02 o
  -5   3   7      115.19       96.44      5.94 o
  -4   3   7       68.38       65.79      2.89 o
  -3   3   7      138.83      130.37      3.24 o
  -2   3   7        5.66        6.33      2.23 o
  -1   3   7       17.72       19.07      1.58 o
   0   3   7        4.39        4.60      1.21 o
   1   3   7       69.92       71.57      2.59 o
   2   3   7       55.65       48.16      2.22 o
   3   3   7      215.23      205.16      4.44 o
   4   3   7        4.42        4.47      1.28 o
   5   3   7        4.63        2.61      1.28 o
   6   3   7      224.84      209.34      5.44 o
   7   3   7       85.36       77.84      2.92 o
   8   3   7       16.83       15.25      1.74 o
   9   3   7       25.96       25.94      2.06 o
  10   3   7        1.44        1.05      1.34 o
  11   3   7        6.88        6.09      1.60 o
  12   3   7        0.26        0.87      1.41 o
  13   3   7       37.16       34.04      3.46 o
  14   3   7       16.90       23.80      3.61 o
  15   3   7      112.15      130.66     10.12 o
  16   3   7      116.70      116.67      5.65 o
  17   3   7        4.06        3.54      3.11 o
  18   3   7       20.96       25.84      3.46 o
 -17   4   7       12.44       11.56      5.69 o
 -16   4   7        1.17        1.81      4.54 o
 -15   4   7        7.29        1.54      4.59 o
 -14   4   7        1.95        1.94      2.60 o
 -13   4   7       65.93       74.50      5.42 o
 -12   4   7       45.72       54.34      4.92 o
 -11   4   7        1.02        3.25      4.50 o
 -10   4   7       47.36       45.58      5.38 o
  -9   4   7       54.35       46.54      2.89 o
  -8   4   7       41.23       42.96      2.41 o
  -7   4   7       52.21       48.35      2.67 o
  -6   4   7        1.35       -0.45      1.35 o
  -5   4   7        0.02       -1.20      1.32 o
  -4   4   7       38.16       41.76      2.55 o
  -3   4   7        5.42        6.51      1.63 o
  -2   4   7       12.80       10.82      1.66 o
  -1   4   7        7.22        9.25      1.56 o
   0   4   7       16.98       19.86      1.88 o
   1   4   7        1.30       -1.36      1.36 o
   2   4   7        4.06        2.67      1.40 o
   3   4   7       23.54       20.51      1.89 o
   4   4   7        0.81        3.89      1.47 o
   5   4   7        8.14        8.64      1.65 o
   6   4   7        6.81       10.13      2.50 o
   7   4   7       46.19       40.90      3.71 o
   8   4   7       16.36       12.67      2.78 o
   9   4   7       29.12       34.19      3.62 o
  10   4   7       10.32        9.72      2.61 o
  11   4   7        2.88        5.22      2.54 o
  12   4   7        4.86        8.21      2.76 o
  13   4   7      154.37      157.52      7.87 o
  14   4   7      176.42      194.78      7.27 o
  -9   5   7       19.95       22.95      4.02 o
  -8   5   7       22.36       26.43      3.48 o
  -7   5   7       31.79       36.42      3.84 o
  -6   5   7       74.53       78.65      5.95 o
  -5   5   7       65.31       65.15      5.46 o
  -4   5   7       12.51        8.44      3.38 o
  -3   5   7        9.33        8.10      3.10 o
  -2   5   7       15.12       11.49      9.37 o
  -1   5   7       66.85       78.97     13.12 o
   0   5   7        4.70        8.63      2.70 o
   1   5   7       18.73       16.81      2.98 o
   2   5   7       20.78       21.44      4.34 o
   3   5   7        0.09        3.97      3.10 o
   4   5   7        1.17        0.77      3.53 o
   5   5   7        3.08        4.10      3.39 o
   6   5   7       36.19       42.76      4.01 o
   7   5   7       85.00       81.10      4.99 o
 -22   0   8       11.44        4.37      4.85 o
 -21   0   8        0.77       -4.10      4.10 o
 -20   0   8        0.35        2.43      4.32 o
 -19   0   8        4.90        8.25      4.98 o
 -18   0   8        0.39       -3.66      3.66 o
 -17   0   8        1.62        4.37      4.28 o
 -16   0   8       19.30       13.41      4.98 o
 -15   0   8      190.75      191.52     11.34 o
 -14   0   8        6.01       10.85      4.50 o
 -13   0   8       15.36       12.22      4.37 o
 -12   0   8        0.26        4.28      3.57 o
 -11   0   8       30.69       44.55      5.73 o
 -10   0   8        1.71        5.95      3.48 o
  -9   0   8        9.31       10.81      3.97 o
  -8   0   8        4.88        2.38      2.96 o
  -7   0   8       21.82       24.79      4.45 o
  -6   0   8       26.50       27.54      2.52 o
  -5   0   8       25.23       26.60      2.24 o
  -4   0   8       72.04       78.79      3.27 o
  -3   0   8      455.63      484.26     11.20 o
  -2   0   8      114.61      118.65      4.60 o
  -1   0   8        0.26       -1.15      3.83 o
   0   0   8        2.02        0.46      2.01 o
   1   0   8        1.69        0.31      1.76 o
   2   0   8        1.73        1.68      1.90 o
   3   0   8        7.13        4.91      1.97 o
   4   0   8        2.76        3.14      2.85 o
   5   0   8        1.26        1.05      1.79 o
   6   0   8       19.32       22.91      1.68 o
   7   0   8       43.64       46.91      2.60 o
   8   0   8      392.45      389.90      8.26 o
   9   0   8     1341.87     1385.85     26.58 o
  10   0   8      530.46      531.56     10.63 o
  11   0   8      127.09      123.43      7.62 o
  12   0   8       78.79       78.46      3.86 o
  13   0   8       69.85       59.53      3.69 o
  14   0   8        0.56       -2.11      2.89 o
  15   0   8        0.45       -0.55      2.43 o
  16   0   8        8.42        6.62      4.23 o
  17   0   8        4.50        4.37      4.10 o
  18   0   8        0.40        4.81      4.10 o
  19   0   8        1.92        1.24      4.10 o
 -21   1   8        1.06       -3.90      6.64 o
 -20   1   8       10.92       13.95      3.79 o
 -19   1   8        0.58       -2.74      2.74 o
 -18   1   8        5.27        2.76      2.90 o
 -17   1   8       11.15        8.24      3.25 o
 -16   1   8       53.36       45.72      6.02 o
 -15   1   8        0.17        0.30      2.61 o
 -14   1   8       51.78       55.48      4.74 o
 -13   1   8       54.42       50.26      4.98 o
 -12   1   8      195.69      191.52     11.20 o
 -11   1   8       15.65       15.08      4.85 o
 -10   1   8      143.71      127.87      9.09 o
  -9   1   8       56.50       60.82      6.75 o
  -8   1   8      246.47      258.30     16.14 o
  -7   1   8       29.29       31.58      3.01 o
  -6   1   8        0.91        2.78      1.95 o
  -5   1   8       46.16       47.90      3.13 o
  -4   1   8       51.65       48.25      3.23 o
  -3   1   8        0.06        0.24      1.63 o
  -2   1   8       13.88       19.09      2.96 o
  -1   1   8        5.19        1.49      2.40 o
   0   1   8        2.35        2.02      1.89 o
   1   1   8        0.11        0.69      1.78 o
   2   1   8        1.44        1.35      1.84 o
   3   1   8        2.72        0.98      1.82 o
   4   1   8       33.36       37.13      2.29 o
   5   1   8       66.52       72.80      2.55 o
   6   1   8       71.59       73.91      2.17 o
   7   1   8        0.99        0.33      1.00 o
   8   1   8        9.41       10.37      1.29 o
   9   1   8      171.39      177.48      3.80 o
  10   1   8      107.16      105.74      3.00 o
  11   1   8        0.87        1.65      1.19 o
  12   1   8        3.93        2.22      1.30 o
  13   1   8        7.15        8.41      2.13 o
  14   1   8       12.66       15.61      2.42 o
  15   1   8        6.62        3.58      2.71 o
  16   1   8        0.44        1.81      4.01 o
  17   1   8       41.68       45.33      3.90 o
  18   1   8       16.96       16.13      3.05 o
 -20   2   8        6.55        8.56      5.29 o
 -19   2   8        6.48       10.72      5.43 o
 -18   2   8        0.13        4.01      4.76 o
 -17   2   8        1.88       -4.01      4.15 o
 -16   2   8       16.93       18.29      2.40 o
 -15   2   8       28.82       36.73      2.76 o
 -14   2   8        0.72        0.24      1.49 o
 -13   2   8        2.68        5.74      1.49 o
 -12   2   8       17.89       22.36      5.43 o
 -11   2   8      412.09      413.99     18.04 o
 -10   2   8       27.29       34.17      7.34 o
  -9   2   8       77.24       80.36      5.19 o
  -8   2   8       52.95       58.97      4.93 o
  -7   2   8      239.16      244.18      7.30 o
  -6   2   8       19.18       17.80      3.21 o
  -5   2   8        6.98        6.17      2.56 o
  -4   2   8        6.90        5.06      2.70 o
  -3   2   8        2.82        1.15      1.86 o
  -2   2   8        0.25       -0.68      0.99 o
  -1   2   8        8.96        7.70      2.61 o
   0   2   8        0.32        0.76      1.40 o
   1   2   8       55.26       56.18      2.61 o
   2   2   8       39.02       39.11      2.97 o
   3   2   8       39.04       44.16      2.49 o
   4   2   8       54.93       56.14      2.90 o
   5   2   8      189.34      188.41      4.50 o
   6   2   8       14.73       15.58      1.52 o
   7   2   8        0.11       -0.02      1.17 o
   8   2   8        0.00        0.72      1.20 o
   9   2   8       13.57       11.54      1.54 o
  10   2   8        0.02       -0.04      1.21 o
  11   2   8        0.01       -0.40      2.12 o
  12   2   8       11.72        9.06      2.74 o
  13   2   8       48.40       57.78      3.59 o
  14   2   8        7.19        7.70      2.32 o
  15   2   8       50.32       53.51      3.59 o
  16   2   8       69.27       76.21      5.24 o
  17   2   8       34.39       33.63      3.26 o
 -17   3   8        0.26       -3.75      3.75 o
 -16   3   8       10.21       11.42      5.03 o
 -15   3   8       12.08        5.29      4.45 o
 -14   3   8        2.29        5.95      5.07 o
 -13   3   8        6.90        5.38      4.94 o
 -12   3   8       14.81       13.14      5.03 o
 -11   3   8       65.38       68.40      8.29 o
 -10   3   8        2.41        5.83      2.79 o
  -9   3   8       84.91       72.01      3.62 o
  -8   3   8       29.55       25.35      2.26 o
  -7   3   8      145.92      146.09      7.17 o
  -6   3   8       68.11       63.42      3.35 o
  -5   3   8        3.94        4.21      1.89 o
  -4   3   8        9.58        7.72      1.92 o
  -3   3   8        2.32        0.05      2.82 o
  -2   3   8       27.97       28.45      3.06 o
  -1   3   8       19.08       18.66      2.08 o
   0   3   8        1.69        2.50      1.24 o
   1   3   8      100.74      101.24      3.85 o
   2   3   8       27.43       26.84      1.80 o
   3   3   8       38.42       39.66      2.29 o
   4   3   8        0.33        3.19      1.28 o
   5   3   8       25.81       24.44      2.40 o
   6   3   8        0.69       -1.39      1.39 o
   7   3   8        3.64        1.86      2.20 o
   8   3   8        0.06        0.23      2.12 o
   9   3   8        5.07        4.63      2.43 o
  10   3   8        2.94        3.42      2.33 o
  11   3   8        4.02        4.69      3.24 o
  12   3   8        0.28        1.29      2.29 o
  13   3   8       42.12       50.76      4.33 o
  14   3   8      102.10      110.44      7.55 o
 -11   4   8        0.13        0.54      2.61 o
 -10   4   8        0.01       -0.11      2.77 o
  -9   4   8       14.45       15.09      3.60 o
  -8   4   8       37.47       33.29      3.66 o
  -7   4   8       12.87        8.56      2.56 o
  -6   4   8       30.35       20.85      3.77 o
  -5   4   8        7.39       11.12      3.84 o
  -4   4   8       60.27       55.91      5.20 o
  -3   4   8       12.06        8.34      4.59 o
  -2   4   8        0.94        0.60      2.52 o
  -1   4   8        3.41        1.25      2.58 o
   0   4   8        0.38       -0.24      2.05 o
   1   4   8       42.49       33.58      3.59 o
   2   4   8       14.48       11.10      3.96 o
   3   4   8       17.67       23.75      3.16 o
   4   4   8       37.17       36.13      3.69 o
   5   4   8        0.41       -0.72      3.17 o
   6   4   8        0.23        1.64      2.70 o
   7   4   8       17.86       21.10      4.46 o
   8   4   8       58.07       63.72      4.63 o
 -17   1   9        9.98       12.26      5.47 o
 -16   1   9        5.33        8.60      5.16 o
 -15   1   9       25.21       28.49      6.44 o
 -14   1   9        0.10       -2.29      3.97 o
 -13   1   9       34.43       31.23      6.31 o
 -12   1   9       20.38       21.08      5.65 o
 -11   1   9      258.63      291.95     15.00 o
 -10   1   9        1.25       11.64      4.81 o
  -9   1   9       11.90       11.78      4.81 o
  -8   1   9        0.14        2.82      3.97 o
  -7   1   9        5.59       12.66      4.54 o
  -6   1   9        1.35       -1.82      1.82 o
  -5   1   9       12.78       10.60      2.09 o
  -4   1   9       10.42       10.23      2.38 o
  -3   1   9       29.72       27.60      2.94 o
  -2   1   9        7.92        7.54      1.99 o
  -1   1   9        9.21       11.91      3.06 o
   0   1   9        4.42        4.22      1.89 o
   1   1   9       38.33       42.67      3.50 o
   2   1   9        0.10       -1.85      1.85 o
   3   1   9        3.88        3.49      1.89 o
   4   1   9        0.23       -0.61      1.78 o
   5   1   9        3.67        3.86      2.07 o
   6   1   9        0.50       -0.58      1.75 o
   7   1   9       54.64       50.73      3.35 o
   8   1   9      137.42      143.00      5.13 o
   9   1   9      416.60      411.33      9.10 o
  10   1   9       23.71       28.81      3.66 o
  11   1   9       11.73       12.44      2.74 o
  12   1   9        1.50       -0.16      1.98 o
  13   1   9       20.70       28.35      3.54 o
 -14   2   9      146.73      128.88     10.59 o
 -13   2   9       37.58       38.37      6.97 o
 -12   2   9       17.15       14.91      5.20 o
 -11   2   9        2.05        1.68      4.19 o
 -10   2   9      147.00      136.16     10.67 o
  -9   2   9        9.25        7.50      4.63 o
  -8   2   9       33.03       31.91      6.57 o
  -7   2   9      101.16      114.66      5.38 o
  -6   2   9       22.94       23.02      3.14 o
  -5   2   9        9.07        6.53      2.99 o
  -4   2   9       10.74       10.20      3.16 o
  -3   2   9        2.64        4.24      2.82 o
  -2   2   9        1.98        0.49      2.49 o
  -1   2   9       13.57       16.40      3.42 o
   0   2   9        0.00       -1.37      2.11 o
   1   2   9       14.30       16.41      3.18 o
   2   2   9       46.01       44.26      3.74 o
   3   2   9       10.32        8.61      1.69 o
   4   2   9       30.94       29.07      3.21 o
   5   2   9      147.01      156.59      7.56 o
   6   2   9        0.06        0.21      2.07 o
   7   2   9        0.92       -2.00      2.00 o
   8   2   9       36.03       35.80      3.16 o
   9   2   9       21.03       13.23      2.57 o
  10   2   9       12.01       14.07      4.09 o
  11   2   9        0.00        0.36      2.01 o
  -9   3   9       15.51       12.74      3.53 o
  -8   3   9       15.54       17.45      3.79 o
  -7   3   9       14.15       11.65      3.41 o
  -6   3   9       81.96       75.30      4.77 o
  -5   3   9        3.61        2.04      7.28 o
  -4   3   9        9.88        7.70      3.21 o
  -3   3   9        2.17        0.31      4.26 o
  -2   3   9        0.19       -3.03      3.71 o
  -1   3   9        6.89        0.78      5.36 o
   0   3   9        4.07       -0.43      2.15 o
   1   3   9      101.15       95.53      5.09 o
   2   3   9        1.87        4.57      2.79 o
   3   3   9        6.47        7.92      2.73 o
   4   3   9       53.02       42.09      5.24 o
   5   3   9       20.48       18.37      3.10 o
   6   3   9       37.32       40.96      3.98 o
  -3   0  10        1.88        1.59      4.01 o
  -2   0  10        0.21        5.73      4.28 o
  -1   0  10       19.17       19.94      5.38 o
   0   0  10        0.53       -0.57      3.88 o
   1   0  10       21.23       28.98      6.09 o
   2   0  10       13.35       11.20      4.68 o
   3   0  10        0.17       -0.13      4.45 o
   4   0  10       20.49       23.47      5.91 o
   5   0  10        3.07       -1.06      4.01 o
  -7   1  10       21.73       24.92      5.78 o
  -6   1  10       73.56       67.93      7.63 o
  -5   1  10        5.65        8.07      4.32 o
  -4   1  10        2.82        2.07      2.02 o
  -3   1  10        1.07        0.63      1.88 o
  -2   1  10        2.40        2.68      2.36 o
  -1   1  10        0.49        0.74      1.96 o
   0   1  10        3.96        6.77      2.44 o
   1   1  10        1.20        3.09      2.10 o
   2   1  10       77.72       86.53      4.26 o
   3   1  10       31.29       28.24      3.03 o
 
